# Supplementary material for: Whole exome data prioritization unveils the hidden weight of Mendelian causes of male infertility. A report from the first Italian cohort
Source: PLoS One. 2023 Aug 4;18(8):e0288336. doi: 10.1371/journal.pone.0288336 (PMC10403130; doi:10.1371/journal.pone.0288336)
Supplement: S1 Table — (XLSX) [file pone.0288336.s002.xlsx]

## Sheet: Supplementary Table I
Criteria		Supporting	Moderate	Strong	Very strong
Population Data	PM2	Variant with a 0,1% < MAF < 1% in GnomAD for gene associated to AD or XL male infertility forms	Variant with a MAF < 0,01% in GnomAD for gene associated to AD or XL male infertility forms.
			Variant with MAF < 1% in GnomAD for gene associated to AR male infertility forms
	PS4	Rare variant was found in 1 additional unrelated case showing a similar phenotype	Rare variant was found in 2 additional unrelated case showing a similar phenotype	Rare variant was found in 3 or more additional unrelated case showing a similar phenotype
Computational and predictive data	BP1	Applied for missense variants in the case of a gene for which only truncating variants were reported to lead to male infertility
	BP3	Applied for in-frame indel in repetitive region without a known function
	BP4	Applied when a variant has a CADD ≤ 10
	BP7	Applied for synonymous variants not affecting a splice site or in a not conserved position
	PP3	Applied when a variant has a CADD ≥ 20
	PM4		Applied for in-frame indel in a non-repeated region
	PM5		Applied for a missense variant if one different pathogenic aminoacidic change has been already reported	Applied for a missense variant if more than one different pathogenic aminoacidic change has been already reported or if there is a single missense reported the aminoacidic change has a grantham score > 101
	PS1			Applied for a missense variant if the same pathogenic aminoacidic change has been already reported, regardless the nucleotidic change
	PVS1		Applied for LoF variant arising in last exon and that remove < 10% protein.	Applied for LoF variant arising in last exon and that remove > 10% protein	Applied for LoF variants in genes in which LoF variant have already been described for male infertility
Functional data	BS3	Applied when in vitro/in vivo experiments show that variant has a neutral effect. The strength can range from supporting to strong depending on the validity of experiment results.
	PP2	Applied for missense arising in a gene with a low rate of benign missense, as threshold we use a Z score >3 in GnomAD
	PM1	Missense arising in outside a functional domain and in a position intolerant to missense (ds/dn Metadome).	Missense arising in a functional domain (Metadome or InterPro) and in a position intolerant to missense (ds/dn < 0.7)
		OR
		Missense arising in a functional domain (Metadome or InterPro) and in a position tolerant or neutral to missense (ds/dn > 0.7), but with a grantham score > 101
	PS3	Applied when in vitro/in vivo experiments show that variant has a damaging effect. The strength can range from supporting to strong depending on the validity of experiment results.
Allelic data	PM3	Applied for genes with an AR inheritance, when two variants are found in trans	Applied for genes with an AR inheritance, when a variant is found in trans with a pathogenic mutation
Other data	BP6	Variant classifies as benign/Likely benign by ClinVar in a case with the same phenotype
	PP5	Variant classifies as Pathogenic/Likely pathogenic by ClinVar in a case with the same phenotype
	PP4	Applied if the patient’s phenotype (testicular histology and/or hormone parameters) were highly specific for the gene. Depending on the strength of clinical evidence PP4 was upgraded to moderate or strong
