# Supplementary material for: Whole exome data prioritization unveils the hidden weight of Mendelian causes of male infertility. A report from the first Italian cohort
Source: PLoS One. 2023 Aug 4;18(8):e0288336. doi: 10.1371/journal.pone.0288336 (PMC10403130; doi:10.1371/journal.pone.0288336)
Supplement: S3 Table — (XLSX) [file pone.0288336.s004.xlsx]

## Sheet: Supplementary Table III
Gene	Infertility phenotype	Syndromic (S)/ non-syndromyc (NS)	Inheritance	Reference (PMID; URL)	Gene MIM number
ABCA1	Tangier disease (patients present also oligoasthenoteratozoospermia)	S	AR	29198592	600046
AMH	Persistent Müllerian Duct Syndrome	S	AR	28742509;28142151;26492835;26181047;25026127;23611722;23295284;22797409;22188863;11760020;8162013;1483695;2023927;28938747;30496128;31377750;31291191;31291191;31238341	600957
AMHR	Persistent Müllerian Duct Syndrome	S	AR	29687786;29332065;29285121;28142151;28094762;28163853;25383892;23295284;22584735;20480734;19457927;14745940;11549681;8872466;7493017;31184456;30853106;30933950	600956
ANOS1	Hypogonadotropic hypogonadism 1 with or without anosmia (Kallmann syndrome 1)	S	XLR	29211946;25739677;22035731;21168128;18259106;17213338;16500342;28122887;28833369;28780519;26862482;26629483;26278626;26199944;26051373;26031747;25636053;25597551;25328414;25064402;24732674;24232061;24204987;23721716;23533228;23410897;23200691;22724017;21717404;21682876;20530987;20591981;19734936;18463157;18160472;17603054;17322486;17223984;16423815;16042321;15605412;15001591;14689055;12773801;127…	300836
APOA1	Testicular amyloidosis	S	AD	18285420;29446975;25565309;24925720;17507040;15131802	107680
ARL2BP	Asthenozoospermia and Retinitis Pigmentosa	S	AR	31425546	615407
CCDC103	Ciliary dyskinesia, primary, 17	S	AR	25877373	614677
CCDC141	Kallmann syndrome	S	AR	28324054;27014940;32520725	616031
CCDC39	Ciliary dyskinesia, primary, 14	S	AR	25877373;22693285;21131972;31469207	613798
CCDC40	Ciliary dyskinesia, primary, 15	S	AR	25619595;25877373;22693285;29456555	613799
CCDC65	Ciliary dyskinesia, primary, 27	S	AR	24094744; 23991085	611088
CCNO	Ciliary dyskinesia, primary, 29	S	AR	24824133; 24747639	607752
CEP19	Morbid obesity and spermatogenic failure (MOSPGF)	S	AR	24268657; 29127258	615586
CEP290	Leber Congenital Amaurosis	S	AR	22355252	610142
CEP78	Oligoasthenoteratospermia in combination with cone-rod dystrophy and hearing loss	S	AR	31999394	617110
CFAP298	Ciliary dyskinesia, primary, 26	S	AR	24094744; 16780588	615494
CFAP300	Ciliary dyskinesia, primary, 38	S	AR	29727693	618058
CHD7	Hypogonadotropic hypogonadism 5 with or without anosmia	S	AD	25739677;22035731;28833369;28209183;26199944;26031747;25383892;25472840;25064402;24732674;23533228;22724017;22399515;21682876;18834967;19021638;30098700;31219235;31200363;31200363;30733481;30669598;30669598;32573076	608892
CYP11A1	Congenital adrenal insufficiency with partial or complete 46,XY sex reversal	S	AR	29178636;26492835;22968487;19116240;21159840;31917682;30299480	118485
CYP11B1	46,XX Disorders of Sex Development due to congenital adrenal hyperplasia (11-beta-hydroxylase deficiency)	S	AR	19153514;18663314;30179867;12966519;8506298;9116420;11095433;11196457;16046588;17172090;17371482;19567537;20089618;22964742;20523022;20331679;28962970;28228528;27821898;26956189;26476331	610613
CYP17A1	46,XY Disorders of Sex Development due to 17-alpha-hydroxylase/17,20-lyase deficiency	S	AR	14504283;20080843;1577471;9326943;1740503;23291414;9360545	609300
CYP19A1	Male infertility in 46,XY men due to aromatase deficiency	S	AR	24064691;29324451;24705274;12736278;24102311;25415177;25301327;23748068;31377750;21470988;17584767;15811932;9543166;9211678;12466340	107910
CYP21A2	Non-classic adrenal hyperplasia (late onset or no CAH symptoms)	S	AR	28879515;28676275;24394723;21843885;21673469;21444649;17895312;17481616;17033937;11443169;26935236;31571129;31377750	613815
DCC	Kallmann syndrome	S	AD	29202173;30098700	120470
DHH	46,XY sex reversal 7 (partial or complete)	S	AR	27711951;30298535	233420
DHX37	46,XY sex reversal 11	S	AD	31337883;31287541	617362
DNAAF1	Ciliary dyskinesia, primary, 13	S	AR	19944405; 19944400	613190
DNAAF2	Ciliary dyskinesia, primary, 10	S	AR	19052621	612517
DNAAF3	Ciliary dyskinesia, primary, 2	S	AR	22387996	614566
DNAAF4	Ciliary dyskinesia, primary, 25	S	AR	28801648;23872636	608706
DNAAF5	Ciliary dyskinesia, primary, 18	S	AR	23040496	614864
DNAAF6	Primary ciliary dyskinesia, 36	S	XLR	32170493;28041644;28176794	300933
DNAH1	Ciliary dyskinesia, primary, 37 and Spermatogenic failure 18	NS/S	AR	27798045; 24360805; 25927852; 27573432; 24360805; 33968654	603332
DNAH11	Ciliary dyskinesia, primary, 7, with or without situs inversus	S	AR	12142464; 18022865	603339
DNAH5	Ciliary dyskinesia, primary, 3, with or without situs inversus or Athenozoospermia	NS/S	AR	19357118; 16627867; 11788826; 32664073	603335
DNAH9	Ciliary dyskinesia, primary, 40	S	AR	30471717	603330
DNAI1	Ciliary dyskinesia, primary, 1, with or without situs inversus	S	AR	25877373;18492703;11713099;11231901	604366
DNAI2	Ciliary dyskinesia, primary, 9, with or without situs inversus	S	AR	18950741	605483
DNAJB13	Ciliary dyskinesia, primary, 34	S	AR	27486783;31342671	610263
DNAL1	Ciliary dyskinesia, primary, 16	S	AR	21496787; 15845866	610062
DUSP6	Hypogonadotropic hypogonadism 19 with or without anosmia	S	AD	25636053;23643382;30669598;32389901	602748
ERBB4	Isolated Hypogonadotropic Hypogonadism	S	AD	30098700	600543
ESR1	46 XY Disorders of Sex development	S	AD	16213843;29582157	133430
FANCA	Occult Fanconi Anemia	S	AR	29904161	607139
FEZF1	Hypogonadotropic hypogonadism 22, with or without anosmia	S	AR	25636053;25192046;30669598	613301
FGF17	Hypogonadotropic hypogonadism 20 with or without anosmia	S	AD	28833369;25636053;23643382;31748124;31748124;31200363	603725
FGF8	Hypogonadotropic hypogonadism 6 with or without anosmia	S	AD	25739677;22035731;26199944;26031747;25636053;25064402;24732674;23533228;23200691;22724017;21682876;20463092;18596921;17264867;17235395;31748124;31200363;30669598;30669598	600483
FGFR1	Hypogonadotropic hypogonadism 2 with or without anosmia	S	AD	25739677;22035731;17200176;16764984;15845591;15613419;29658329;29228280;28833369;28411082;28209183;28195315;28087897;28008864;26277103;26199944;26051373;26031747;25636053;25394172;25383892;25064402;24732674;24522099;24204987;23643382;23533228;23200691;23154428;22724017;21682876;21664240;21292259;20591981;20536592;19820032;18723471;18463157;18160472;17235395;17154279;16882753;16757108;16606836;164…	136350
FLRT3	Hypogonadotropic hypogonadism 21 with anosmia	S	AD	23643382; 6881209	604808
FOXJ1	Ciliary dyskinesia, primary, 43	S	AD	31630787	602291
FSHB	Hypogonadotropic hypogonadism 24 without anosmia	S	AR	15846219;12568861;12161499;9806482;25064402;9624193;31439307;32242295	136530
FSHR	Hypergonadotropic hypogonadism	S	AR	32242295;9027356;9020851;9202988;9756276;10022448;11804326;16338864;23884663;28591755	136435
GAS2L2	?Ciliary dyskinesia, primary, 41	S	AR	30665704	611398
GAS8	Ciliary dyskinesia, primary, 33	S	AR	27120127	605178
GATA4	46,XY Disorders of Sex Development resulting in anomalies of testicular development	S	AD	27899089;29670578;21220346;29735817	600576
GH1	Growth hormone deficiency	S	AD	17132747;30098700	139250
GNRH1	?Hypogonadotropic hypogonadism 12 with or without anosmia	S	AR	27544332;25739677;23936060;22035731;15846219;12788881;26199944;26031747;25636053;25064402;22766261;20591981;19567835;19535795;18463157;17179725;14689055;30098700;32134721;30669598	152760
GNRHR	Hypogonadotropic hypogonadism 7 without anosmia	S	AR	27544332;25739677;22035731;21717411;16968799;16500342;16213849;15846219;12788881;12477532;11397842;29182666;28611058;26199944;26031747;25636053;25531638;25064402;24732674;24204987;22788855;23295295;22766261;22724017;21664240;21292259;18463157;17235395;17223984;17074994;16868131;16423815;16322390;14689055;12568864;11397871;11318785;11297587;10698591;10084584;10022417;9425890;9418701;9371856;175621…	138850
HESX1	Kallmann syndrome	S	AD	23465708;15846219;25064402;30888394;30669598	601802
HS6ST1	{Hypogonadotropic hypogonadism 15 with or without anosmia}	S	AD	25739677;21700882;26031747;25064402;23533228;29931354;31377750;30669598;30669598	604846
HSD17B3	46,XY Disorders of Sex Development resulting in anomalies of testicular development	S	AR	17466011;22445608;26681172;25960839;25605705;27073926;30496128	605573
HSD3B2	Adrenal hyperplasia due to 3β-hydroxysteroid dehydrogenase deficiency	S	AR	25605705;14764821;10770215;27476613;28870780;18252794	613890
HYDIN	Ciliary dyskinesia, primary, 5	S	AR	23022101	610812
IGSF10	Delayed puberty	S	AD	27137492;31200363	617351
IL17RD	Hypogonadotropic hypogonadism 18 with or without anosmia	S	AD, AR, DD	28833369;25636053;23643382;30098700;31377750;31200363;31200363;30669598;30669598;32389901	606807
KISS1	?Hypogonadotropic hypogonadism 13 with or without anosmia	S	AR	20237166; 22335740	603286
KISS1R	Hypogonadotropic hypogonadism 8 with or without anosmia	S	AR	27544332;25739677;22035731;29452377;29264451;28833369;27094476;26199944;26031747;25636053;25262569;25064402;24732674;24522099;23643382;23349759;22766261;22724017;22619348;21193544;20371656;18463157;17164310;17179725;17074994;16322390;12944565;14573733;30098700;31885997;31821609;31377750;31073722;30669598;30669598;15598687	604161
LHB	Hypogonadotropic hypogonadism 23 with or without anosmia	S	AR	22723313;17761593;15602022;1727547;29476300;28092701;25064402;22724017;14709845;30098700	152780
LHCGR	Leydig cell dysfunction with hypogonadism	S	AR	23884663;18508780;9626653;26246498;23232123;14689055;10852464;9215288;11849253;8843415;27532428;26831561;21490077;21060208;19492585;16918965;16759041;14510919;11936470;11200941;11134146;10084607;9973550;9661624;9598734;9467560;8855841;8812739;8607787;8929952;8829636;7593421;7629248;7562970;7628171;7714085;7892197;7757065;7527413;8281137;7692306;9703386;10580072;10704433;29582157	152790
LHX3	Kallmann syndrome	S	AR	25064402;30888394	600577
LRRC56	Ciliary dyskinesia, primary, 39	S	AR	30388400	618227
LRRC6	Ciliary dyskinesia, primary, 19	S	AR	23122589;29511670	614930
MAMLD1	46,XY Disorders of Sex Development	S	XLR	21853106;27383042;26580071;25833151;25383892;22479329;20347055;18635673;24790369;17086185;29582157	300120
MAP3K1	46,XY Disorders of Sex Development	S	AD	25383892;21129722	600982
MC4R	Obesity with hypogonadotropic hypogonadism	S	AR	32376790	155541
MCIDAS	Ciliary dyskinesia, primary, 42	S	AR	25048963	614086
MNS1	Heterotaxy visceral 9, with male infertility	S	AR	30148830;31534215	610766
MTOR	Isolated Hypogonadotropic hypogonadism	S	AD	30098700	601231
MYRF	46,XY Development of Sexual Disorders	S	AD	30985895	608329
NDNF	Hypogonadotropic hypogonadism 25 with anosmia	S	AD	31883645	616506
NEK10	Ciliary dyskinesia, primary, 44	S	AR	31959991	618726
NLRP3	Muckle-Wells Syndrome	S	AD	22512814	606416
NME8	Ciliary dyskinesia, primary, 6	S	AR	17360648	607421
NNT	Primary Adrenal Insufficiency with precocious puberty	S	AR	27129361;25879317	607878
NOS1	Isolated Hypogonadotropic hypogonadism	S	AD	27502037;30098700	163731
NOTCH1	Isolated Hypogonadotropic hypogonadism	S	AD	27502037	190198
NSMF	Hypogonadotropic hypogonadism 9 with or without anosmia	S	AD	25739677;26199944;26031747;25636053;25064402;23533228;20591981;18463157;17235395;16423815;15362570;22035731;21300340;15846219;30098700;31200363;30669598;30669598	608137
ODAD1	Ciliary dyskinesia, primary, 20	S	AR	23261302; 23261303	615038
ODAD2/ ARMC4	Ciliary dyskinesia, primary, 23	S	AR	23849778; 24203976	615408
OFD1	Primary cilia dyskinesia	S	XLR	31373179	300170
PDHA2	Complex digit malformation in combination and Spermatogenic failure 70	NS/S	AR	29581481; 35172124	179061
PIH1D3	Ciliary dyskinesia, primary, 36, X-linked	S	XLR	28041644	300933
PKD1	Polycystic kidney disease and asthenozoospermia or azoospermia	S	AD	30333007;30651829	601313
PLXNA1	Kallmann syndrome	S	AD	30467832;30098700;28334861	601055
POU1F1	Combined Pituitary Hormone Deficiency	S	AR	25064402;30888394	173110
PROK2	Hypogonadotropic hypogonadism 4 with or without anosmia	S	AD	25739677;22035731;28209183;26199944;26031747;25636053;25531638;25064402;24732674;23533228;23386640;23200691;22724017;21682876;21664240;20591981;20022991;18723471;18682503;18559922;18160472;17959774;17054399;30098700;31781422;31200363;30669598;30669598	607002
PROKR2	Hypogonadotropic hypogonadism 3 with or without anosmia	S	AD	25739677;22773735;22035731;18596028;28858133;28833369;28611058;28209183;26199944;26031747;25636053;25064402;24732674;24204987;24031091;23533228;23386640;23200691;22724017;21682876;21664240;20591981;20022991;18826963;18723471;18682503;18559922;18285834;18160472;17054399;24276467;30098700;31748124;31781422;31377750;31219235;31200363;30669598;30669598	607123
PROP1	Pituitary hormone deficiency	S	AR	30888394	601538
RELN	Isolated Hypogonadotropic hypogonadism	S	AD	30098700	600514
RSPH1	Ciliary dyskinesia, primary, 24	S	AR	23993197	609314
RSPH3	Ciliary dyskinesia, primary, 32	S	AR	26073779;32124190	615876
RSPH4A	Ciliary dyskinesia, primary, 11	S	AR	19200523; 23798057	612647
RSPH9	Ciliary dyskinesia, primary, 12	S		19200523;31285900	612648
RSPO1	Palmoplantar hyperkeratosis with squamous cell carcinoma of skin and sex reversal	S	AR	26260363;25529318;24140641;16227098;29262419;17041600	609595
SECISBP2	Selenoprotein deficiency disorder	S	AR	21084748	607693
SEMA3A	{Hypogonadotropic hypogonadism 16 with or without anosmia}	S	AD	28833369;26199944;26031747;25985275;25636053;25064402;24522099;22927827;22416012;30098700;32060892;32060892;31748124;31200363;30669598;30669598	603961
SLC26A3	Congenital chloride diarrhea	S	AR	29079751;16412765	126650
SOX10	Isolated hypogonadotropic hypogonadism	S	AD	25529318;29678855;26228106;24769923;23643381;31377750;30914325;30669598;32400067	602229
SOX2	Isolated hypogonadotropic hypogonadism (normosmic)	S	AD	21326281;28659543;25064402;24457197;24211324;16932809	184429
SOX3	46,XX Disorders of Sex Development; Isolated Hypogonadotropic hypogonadism	S	XLR	26260363;15292361;25781358;25064402;22678921;21183788;27260338;29582157	313430
SOX9	46,XY Disorders of Sex Development	S	AD	26260363;25529318;21653197;16556678;27711951;24140641;22570960;22051515;21208124;21340153;18056774;15266301;10588843;26740947;25604083;30496128;31700544	608160
SPAG1	Ciliary dyskinesia, primary, 28	S	AR	24055112	603395
SPAG6	Primary ciliary dyskinesia with asthenoteratozoospermia	S	AR	32124190	605730
SPEF2	Spermatogenic failure 43	NS	AR	31942643;31278745;31151990;31048344	610172
SPRY4	Hypogonadotropic hypogonadism 17 with or without anosmia	S	AD	23643382	607984
SRA1	Isolated Hypogonadotropic hypogonadism	S	AR	27086651	603819
SRD5A2	46,XY Disorders of Sex Development	S	AR	26681172;21334614;20305676;12137870;12009375;10368476;9077378;28663096;27849622;26780871;27086719;27051040;26446026;26492835;26453174;25899528;25605705;25077171;24737579;24665940;24012728;23729601;23664981;21540559;21535007;21147889;20736251;20583543;20190539;20132346;20019388;19492581;18097518;16181229;15813602;15528927;15266301;10999800;10564874;10458450;10092153;9843052;9745434;8789759;2893874…	607306
STAR	Lipoid adrenal hyperplasia	S	AR	28467518	300707
STK36	?Ciliary dyskinesia, primary, 46	S	AR	28543983	607652
TAC3	Hypogonadotropic hypogonadism 10 with or without anosmia	S	AR	27544332;25739677;22035731;26199944;26031747;25636053;25064402;24732674;23329188;22766261;22724017;22031817;21664240;21292259;20591981;20194706	162330
TACR3	Hypogonadotropic hypogonadism 11 with or without anosmia	S	AR	27544332;25739677;22035731;26199944;26031747;25636053;25064402;24732674;23329188;22766261;22724017;22031817;21664240;21292259;20591981;20194706;19755480;19079066;30390321;30098700;31200363;30669598	162332
TCF12	Hypogonadotropic hypogonadism 26 with or without anosmia	S	AD, AR	32620954	600480
TP73	Ciliary dyskinesia, primary, 47, and lissencephaly	S	AR	34077761	601990
TRIM37	Mulibrey nanism	S	AR	21865362	605073
TTC12	Ciliary dyskinesia, primary, 45	S	AR	31978331	610732
TTC25	Ciliary dyskinesia, primary, 35	S	AR	27486780	617095
TTLL5	Cone-rod degeneration with spermatogenic failure	S	AR	28173158	612268
VAMP7	46,XY Disorders of Sex Development	S	AD	24880616	300053
WDR11	Hypogonadotropic hypogonadism with or without anosmia	S	AD	22035731;20887964;29263200;28209183;26199944;26031747;25636053;25064402;22724017;21682876;30098700;31200363;30669598	606417
ZMYND10	Ciliary dyskinesia, primary, 22	S	AR	23891471; 23891469	607070
ACTL9	Spermatogenic failure 53	NS	AR	33626338	619251
BCORL1	Non-obstructive azoospermia	NS	XLR	32376790	300688
CATIP	Spermatogenic failure 54 (Oligoasthenoteratozoospermia)	NS	AR	32503832	619387
CDC14A	Deafness, autosomal recessive 32, with or without immotile sperm	S	AR	29293958	603504
CEP135	Asthenoteratozoospermia (Multiple Morphological Abnormalities of Flagellum)	NS	AR	28866084	611423
CLDN2	Congenital bilateral absence of the vas deferens	NS	XLR	31320686	300520
DNAH10	Spermatogenic failure 56: Asthenoteratozoospermia (Multiple Morphological Abnormalities of Flagellum)	NS	AR	34237282	605884
DNMT1	Non-obstructive azoospermia	NS	AD	25739334	126375
DRC1	Ciliary dyskinesia, primary, 21, or Asthenoteratozoospermia (Multiple Morphological Abnormalities of Flagellum)	NS/S	AR	23354437; 34169321	615288
FAM47C	Varicocele leading to oligozoospermia	NS	XLR	30922974	301067
GCNA	Spermatogenic failure, X-linked, 4	NS	XLR	34413498; 33963445; 35172124	300369
IFT74	Spermatogenic failure 58 (Asthenozoospermia)	NS	AR	33689014	608040
KDM3A	Oligozoospermia	NS	AD	30053768	611512
PANK2	Congenital bilateral absence of vas deferens	NS	AR	19095672	606157
RPL10L	?Spermatogenic failure 63 (Severe oligozoospermia)	NS	AR	32111475	619655
SCAPER	Non-obstructive azoospermia	NS	AR	32527956	611611
SOX8	Azoospermia or oligozoospermia	NS	AD	29373757;32048324	605923
SRY	46,XX Disorders of Sex Development; Isolated oligoasthenoteratozoospermia or azoospermia	NS/S	YL	28379671;27882599;27899089;27648416;26690523;25374395;25169080;24496683;24379036;23998093;23380608;23378127;23290744;22844483;21853106;21705820;20849656;20227075;20170343;19205451;18414071;18412126;17762975;16769064;16530711;15652914;15579656;14686579;12137585;12095512;11278224;10101575;9733030;9004179;7726236;7782053;8383144;29090230;27898418;27711951;27297128;25102093;24668626;24149105;24140641…	480000
TRIM71	Non-obstructive azoospermia	NS	AD	34055789	618570
UBR2	Non-obstructive azoospermia	NS	AD	28718531;25739334;21573678	609134
WDR19	Spermatogenic failure 72 (Multiple morphological abnormalities of the sperm flagella); Kallmann syndrome	NS/S	AR	32323121	608151
ADAD2	Non-obstructive azoospermia	NS	AR	32741963	619532
ADCY10	Asthenozoospermia	NS	AR	31119281	605205
ADGRG2	Congenital bilateral absence of vas deferens, X-linked	NS	XLR	15367682; 27476656	300572
AK7	?Spermatogenic failure 27 (Asthenoteratozoospermia)	NS	AR	29365104	615364
AKAP4	AT (MMAF)	NS	XLR	34415320	300185
AR	Mild (NOA; OLIGO), Partial and Complete androgen insensitivity syndrome	NS/S	XLR	http://androgendb.mcgill.ca; 32242295	313700
ARMC2	Spermatogenic failure 38 (asthenoteratozoospermia)	NS	AR	30686508	618424
AURKC	Spermatogenic failure 5 (Teratozoospermia -> macrozoospermia)	NS	AR	21733974; 17435757; 19147683	603495
BRDT	?Spermatogenic failure 21 (Non-obstructive azoospermia, oligozoospermia, teratozoospermia)	NS	AR	28199965; 32469048	602144
BRWD1	Oligoasthenoteratozoospermia	NS	AR	33389130	617824
C14ORF39	Spermatogenic failure 52 (Non-obstructive azoospermia)	NS	AR	33508233	617307
C2CD6	?Spermatogenic failure 68 (Teratozoospermia; Asthenozoospermia)	NS	AR	31985809	619776
c7orf61	Teratozoospermia	NS	AR	31985809	619782
CATSPER1	Spermatogenic failure 7 (Asthenozoospermia)	NS	AR	19344877	606389
CATSPER2	Asthenozoospermia	NS	AR	30629171	607249
CATSPER3	Asthenozoospermia	NS	AR	33350607	609120
CATSPERE	Asthenozoospermia	NS	AR	30239785	617510
CCDC155	Non-obstructive azoospermia	NS	AR	29790874	618125
CCDC62	?Spermatogenic failure 67 (Teratozoospermia)	NS	AR	31985809	613481
CCDC9	Asthenozoospermia	NS	AR	31502483	n/a
CCIN	Teratozoospermia (Globozoospermia)	NS	AR	31985809	603960
CDC20	Non-obstructive azoospermia	NS	AD	29245942	603618
CEP112	Spermatogenic failure 44 (Teratozoospermia)	NS	AR	31654588	618980
CFAP251	Spermatogenic failure 33 (Asthenoteratozoospermia)	NS	AR	30310178; 30122541; 30122540	618146
CFAP43	Spermatogenic failure 19 (Asthenoteratozoospermia)	NS	AR	28552195; 29449551; 32207550; 29277146	617558
CFAP44	Spermatogenic failure 20 (Asthenoteratozoospermia)	NS	AR	28552195; 29449551; 29277146	617559
CFAP47	Spermatogenic failure, X-linked 3 (Asthenoteratozoospermia)	NS	XLR	33472045	301057
CFAP58	Spermatogenic failure 49 (Asthenoteratozoospermia)	NS	AR	32791035	619129
CFAP65	Spermatogenic failure 40 (Asthenoteratozoospermia)	NS	AR	31501240; 31571197; 31413122	614270
CFAP69	Spermatogenic failure 24 (Asthenoteratozoospermia)	NS	AR	29606301; 30415212	617949
CFAP70	Spermatogenic failure 41 (Asthenoteratozoospermia)	NS	AR	31621862	618661
CFAP91	Spermatogenic failure 51 (Asthenoteratozoospermia)	NS	AR	32161152	609910
CHD5	Oligozoospermia	NS	AR	32469048	610771
CSTF2T	Oligoasthenozoospermia	NS	AR	33224017	611968
DDX25	Non-obstructive azoospermia	NS	AR	35172124	607663
DMC1	Non-obstructive azoospermia	NS	AR	29331980	602721
DMRT1	Non-obstructive azoospermia	NS	AD	32741963; 24934491; 23555275	602424
DNAH17	Spermatogenic failure 39 (Asthenoteratozoospermia)	NS	AR	31178125; 31658987; 31841227; 33070343	610063
DNAH2	Spermatogenic failure 45 (Asthenoteratozoospermia)	NS	AR	33968937; 30811583; 33771466	603333
DNAH6	Non-obstructive azoospermia; Asthenoteratozoospermia; Teratozoospermia	NS	AR	29356036; 31676830; 28206990	603336
DNAH8	Spermatogenic failure 46 (Asthenoteratozoospermia)	NS	AR	32619401; 33704367; 32681648; 33611675	603337
DPY19L2	Spermatogenic failure 9 (Teratozoospermia)	NS	AR	21397064; 32582379; 23512994; 21397063; 33108537	613893
DZIP1	Spermatogenic failure 47 (Asthenoteratozoospermia)	NS	AR	32051257	608671
E2F1	Non-obstructive azoospermia	NS	AD	25439843	189971
EIF4G1	Asthenozoospermia	NS	AR	31268247	600495
EXO1	Non-obstructive azoospermia	NS	AR	35172124	606063
FANCM	Spermatogenic failure 28 (Non-obstructive azoospermia)	NS	AR	29895858; 30075111	609644
FBXO43	Spermatogenic failure 64 (Teratozoospermia, Non-obstructive azoospermia)	NS	AR	30878252; 34595750	609110
FSIP2	Spermatogenic failure 34 (Asthenoteratozoospermia)	NS	AR	30745215; 30137358; 33631238	615796
GALNTL5	Asthenozoospermia	NS	AD	24398516	615133
GFPT2	Asthenozoospermia	NS	AR	30849544	603865
GGN	Spermatogenic failure 69 (Teratozoospermia)	NS	AR	31985809; 33108537	609966
GTF2H3	Non-obstructive azoospermia; Oligoasthenoteratozoospermia	NS	AD, AR	29966603	601750
HAUS7	Severe Oligozoospermia	NS	XLR	29017965; 32469048	300540
HFM1	Non-obstructive azoospermia, Oligozoospermia	NS	AR	34429122	615684
HOOK1	Teratozoospermia	NS	AD	29330334	607820
HSF2	Non-obstructive azoospermia	NS	AD	10.1007/s00439-012-1234-7; 10.1097/MD.0000000000021107	140581
IFT140	Oligoasthenoteratozoospermia	NS	AR	31397098	614620
KATNAL2	Oligoasthenoteratozoospermia	NS	AR	34096614	614697
KLHL10	Spermatogenic failure 11 (Non-obstructive azoospermia; Severe Oligozoospermia; Asthenoteratozoospermia)	NS	AD	32242295; 31479588; 17047026; 33728612	608778
M1AP	Spermatogenic failure 48 (Non-obstructive azoospermia; Severe Oligozoospermia)	NS	AR	32017041; 32673564	619098
MAGEB4	Non-obstructive azoospermia	NS	XLR	28401488	300153
MAJIN	Non-obstructive azoospermia	NS	AR	33211200	617130
MCM8	Non-obstructive azoospermia	NS	AR	25873734	608187
MCM9	Oligozoospermia	NS	AR	32469048	610098
MEI1	Non-obstructive azoospermia	NS	AR	32741963; 29659827	608797
MEIOB	Spermatogenic failure 22 (Non-obstructive azoospermia)	NS	AR	32741963; 30838384; 28206990	617670
MLH3	Non-obstructive azoospermia	NS	AR	32469048	604395
MSH4	Spermatogenic failure 2 (Non-obstructive azoospermia)	NS	AR	32741963; 33437391	602105
NANOS1	Spermatogenic failure 12 (Oligoasthenoteratozoospermia)	NS	AD	23315541	608226
NANOS2	Non-obstructive azoospermia	NS	AR	29790874	608228
NLRP14	Non-obstructive azoospermia;Severe Oligozoospermia	NS	AD	16931801	609665
NPAS2	Non-obstructive azoospermia	NS	AR	25956372	603347
NR5A1	46XY sex reversal 3; Spermatogenic failure 8 (Non-obstructive azoospermia)	NS/S	AD	20887963; 24750329; 33728612; 32242295	184757
NR0B1	46XY sex reversal 2, dosage-sensitive; Non-obstructive azoospermia	NS/S	XLR	26207377; 10599708	300473
NSUN7	Asthenozoospermia	NS	AR	25702163	617185
NUP210L	Asthenoteratozoospermia	NS	AR	33332558	n(a
PICK1	Teratozoospermia	NS	AR	20562896	605926
PIWIL1	Non-obstructive azoospermia	NS	AD	28552346	605571
PIWIL2	Non-obstructive azoospermia; Oligozoospermia	NS	AR	32006804	610312
PLCZ1	Spermatogenic failure 17 (Teratozoospermia)	NS	AR	32048714; 32146562	608075
PLK4	Non-obstructive azoospermia	NS	AD	26452337	605031
PMFBP1	Spermatogenic failure 31 (Teratozoospermia)	NS	AR	30032984; 30298696; 33484382	618085
PPP2R3C	Spermatogenic failure 36 (Teratozoospermia)	NS	AD	30893644	615902
PSMC3IP	Non-obstructive azoospermia	NS	AR	29240891	608665
QRICH2	Spermatogenic failure 35 (Asthenoteratozoospermia)	NS	AR	30683861; 31292949	618304
RAD21L1	Non-obstructive azoospermia	NS	AR	32741963	619533
RBMXL2	Non-obstructive azoospermia	NS	AD	14996998	605444
REC8	Non-obstructive azoospermia	NS	AR	31479588; 18570052; 35172124	608193
RNF212	Spermatogenic failure 62 (Non-obstructive azoospermia)	NS	AR	31125047	612041
RNF220	Teratozoospermia	NS	AR	30500349	616136
SEPT12	Spermatogenic failure 10 (Oligoasthenoteratozoospermia; Asthenoteratozoospermia; Oligozoospermia)	NS	AD	22275165; 32242295	611562
SEPT14	Teratozoospermia	NS	AD	31450874	612140
SHOC1	Spermatogenic failure 75 (Non-obstructive azoospermia)	NS	AR	32741963	618038
SLC26A8	Spermatogenic failure 3 (Asthenozoospermia)	NS	AD, AR	23582645; 34923715; 35181959	608480
SLC9C1	Asthenozoospermia	NS	AR	33462806	n/a
SOHLH1	Spermatogenic failure 32 (Non-obstructive azoospermia)	NS	AD	20506135; 28718531	610224
SPAG17	Spermatogenic failure 55 (Asthenozoospermia )	NS	AR	28548327	616554
SPATA16	Teratozoospermia	NS	AR	17847006	609856
SPATC1L	Teratozoospermia	NS	AR	34213489	612412
SPINK2	Spermatogenic failure 29 (Non-obstructive azoospermia; Asthenoteratozoospermia; Teratozoospermia)	NS	AR	28554943	605753
SPO11	Non-obstructive azoospermia	NS	AR	29790874	605114
STAG3	Spermatogenic failure 61 (Non-obstructive azoospermia)	NS	AR	32741963; 31682730	608489
STX2	Non-obstructive azoospermia	NS	AR	29570232	132350
SUN5	Spermatogenic failure 16 (Teratozoospermia)	NS	AR	34159570; 27640305; 28541472	613942
SYCE1	Spermatogenic failure 15 (Non-obstructive azoospermia)	NS	AR	32741963; 31916078; 25899990	611486
SYCP1	Non-obstructive azoospermia	NS	AR	35172124	602162
SYCP2	Spermatogenic failure 1 (Non-obstructive azoospermia; Severe Oligozoospermia)	NS	AD	31866047	604105
SYCP3	Spermatogenic failure 4 (Non-obstructive azoospermia)	NS	AD	14643120	604759
TAF4B	Spermatogenic failure 13 (Non-obstructive azoospermia; Oligozoospermia)	NS	AR	24431330	601689
TDRD6	Oligoasthenoteratozoospermia	NS	AR	29551503	611200
TDRD7	Non-obstructive azoospermia	NS	AR	31048812	611258
TDRD9	Spermatogenic failure 30 (Non-obstructive azoospermia)	NS	AR	28536242	617963
TDRKH	Non-obstructive azoospermia	NS	AR	35172124	609501
TERB1	Spermatogenic failure 60 (Non-obstructive azoospermia)	NS	AR	32741963; 33211200; 35172124	617332
TERB2	Spermatogenic failure 59 (Non-obstructive azoospermia)	NS	AR	33211200	617131
TEX11	Spermatogenic failure, X-linked 2 (Non-obstructive azoospermia)	NS	XLR	32741963; 29661171; 33076341; 25970010	300311
TEX14	Spermatogenic failure 23 (Non-obstructive azoospermia)	NS	AR	32741963; 29790874	605792
TEX15	Spermatogenic failure 25 (Non-obstructive azoospermia; Severe Oligozoospermia)	NS	AR	26199321; 28355598; 28303806	605795
TSGA10	Spermatogenic failure 26 (Teratozoospermia)	NS	AR	28905369; 32410354; 32285443	607166
TTC21A	Spermatogenic failure 37 (Asthenoteratozoospermia)	NS	AR	30929735	611430
TTC29	Spermatogenic failure 42 (Asthenoteratozoospermia; Asthenozoospermia)	NS	AR	31735294; 31735292	618735
USP26	Non-obstructive azoospermia; Oligozoospermia; Asthenozoospermia	NS	XLR	34202084; 32202304; 32410375	300309
USP9Y	Spermatogenic failure, Y-linked, 2 (Non-obstructive azoospermia; Severe Oligozoospermia)	NS	YL	10581029	400005
UTP14C	Non-obstructive azoospermia; Oligozoospermia	NS	AD	16354793	608969
WNK3	Non-obstructive azoospermia	NS	XLR	29790874; 32469048	300358
WT1	Non-obstructive azoospermia; Severe Oligozoospermia	NS	AD	23935527; 27990711	607102
XRCC2	Spermatogenic failure 50 (Non-obstructive azoospermia)	NS	AR	30042186	600375
ZFX	Oligozoospermia	NS	XLR	32469048	314980
ZMYND15	Spermatogenic failure 14 (Non-obstructive azoospermia)	NS	AR	33169450	614312
ZPBP1	Spermatogenic failure 66 (Teratozoospermia)	NS	AR	21911476;31985809	608498
ZSWIM7	Spermatogenic failure 71 (Non-obstructive azoospermia)	NS	AR	33713115	614535
