# Supplementary material for: Whole exome data prioritization unveils the hidden weight of Mendelian causes of male infertility. A report from the first Italian cohort
Source: PLoS One. 2023 Aug 4;18(8):e0288336. doi: 10.1371/journal.pone.0288336 (PMC10403130; doi:10.1371/journal.pone.0288336)
Supplement: S5 Table — (XLSX) [file pone.0288336.s006.xlsx]

## Sheet: Supplementary Table V
Oligogenic (O)/Monogenic (M) patient	Patient ID	Patient phenotype	Gene	Variant	Chr	Coordinate	Exon	Intron	Zygosity	dbSNP ID	HGVSc	HGVSp	Consequence	ClinVar_SIG	ClinVar_DIS	gnomAD_exome_ALL	gnomAD_exome_NFE	Grantham	SIFT	Polyphen2_HDIV	MutationTaster	phastCons100way_vertebrate	phastCons20way_mammalian	CADD_phred	InterPro	Metadome	position missense intolerance (metadome)	Missense o/e ratio (gnomad)	Missense Z-score (gnomad)	LOEUF	ACMG classification	Post_P	OP	Population data						Computational and predictive data
																																		BS2	PM2		PS4			BP1	BP3	BP4	BP7	PP3	PM4	PM5		PS1	PVS1
																																		strong	supporting	moderate	supporting	moderate	strong	supporting	supporting	supporting	supporting	supporting	moderate	moderate	strong	strong	moderate
O	OSR8	NOA	DHX37	T>T/C	12	125441294	18/27		het	rs147727115	NM_032656.3:c.2396A>G	NP_116045.2:p.Tyr799Cys	missense			0.0002812	0.0005459	194	D (0.0)	D (1.0)	D (P = 1)	1	0.998	25.2	Helicase-associated domain|P-loop containing nucleoside triphosphate hydrolase	Helicase associated domain (HA2) (PF04408), located at p.737 - p.858	0,55 (SI)	0.81	1.83	0.29	VUS	0.812141	38.9083			1								1
O	OSR8	NOA	ERBB4	A>A/C	2	212576777	9/28		het	rs76603692	NM_005235.2:c.1122T>G	NP_005226.1:p.His374Gln	missense,splice_region			0.002520	0.002094	24	T (0.391)	B (0.189)	D (P = 0.997)	1	1	3.788	Leucine-rich repeat domain\x2c L domain-like|Receptor L-domain	Receptor L domain (PF01030), located at p.358 - p.477	0,49 (I)	0.79	2.01	0.27	VUS	0.499875	8.9955		1							1
O	OSR8	NOA	NOTCH1	C>C/T	9	139399161	26/34		het	rs1163223024	NM_017617.3:c.4982G>A	NP_060087.3:p.Arg1661Gln	missense			0.0000234	0.00002982	43	D (0.025)	D (1.0)	D (P = 1)	1	0.696	32			0,55 (SI)	0.76	3.45	0.1	VUS	0.89991	80.9191			1								1
O	OSR14	NOA	GAS8	C>C/T	16	90097860	3/11		het	rs773018940	NM_001481.2:c.244C>T	NP_001472.1:p.Arg82Trp	missense	Uncertain significance	Primary ciliary dyskinesia 33	0.00009141	0.00005277	101	D (0.0)	D (1.0)	D (P = 1)	1	1	34			2,41 (HT)	1.15	-0.92	1.19	VUS	0.324593	4.32531			1								1
O	OSR14	NOA	GAS8	A>A/G	16	90102858	6/11		het	rs766345784	NM_001481.2:c.620A>G	NP_001472.1:p.Glu207Gly	missense			0.00000796	0.000008805	98	D (0.002)	D (1.0)	D (P = 1)	1	0.992	25.4			0,58 (SI)	1.15	-0.92	1.19	VUS	0.499875	8.9955			1								1
O	OSR14	NOA	IGSF10	G>G/T	3	151164917	4/6		het	rs34197438	NM_178822.4:c.2852C>A	NP_849144.2:p.Thr951Lys	missense			0.0063	0.0097	78	D (0.022)	B (0.024)	N (P = 1)	0	0.003	15.37			0,43 (I)	1.12	-1.63	1.24	VUS	0.324593	4.32531		1
O	OSR15	NOA	APOA1	G>G/GTGT	11	116706531	4/4		het	rs747014491	NM_000039.1:c.794_796dupACA	NP_000030.1:p.Asn265dup	inframe			0.00002432	0.00001805				N (P = 0.999)							0.88	0.51	1.34	VUS	0.499875	8.9955			1						1			1
O	OSR15	NOA	MTOR	C>C/T	1	11307759	8/58		het	rs748311365	NM_004958.3:c.1148G>A	NP_004949.1:p.Ser383Asn	missense			0.00001193	0.00002637	46	T (0.147)	P (0.608)	D (P = 1)	1	1	21.6	Armadillo-like helical|Armadillo-type fold		0,38 (I)	0.49	7.02	0.18	VUS	0.812141	38.9083			1								1
O	OSR15	NOA	NLRP3	G>G/C	1	247593028	6/11		het	rs752183686	NM_001079821.2:c.2298G>C	NP_001073289.1:p.Gln766His	missense			0.000003976	0.00000879	24	D (0.011)	B (0.247)	N (P = 1)	0	0.126	14.58	Leucine-rich repeat domain\x2c L domain-like		0,47 (I)	0.74	2.14	0.52	VUS	0.675187	18.7083			1
O	OSR29	NOA	DNMT1	T>T/G	19	10259638	27/41		het		NM_001130823.1:c.2642A>C	NP_001124295.1:p.Tyr881Ser	missense						T (0.071)	D (0.975)	D (P = 1)	1	0.998	27.7	Bromo adjacent homology (BAH) domain;DNA (cytosine-5)-methyltransferase 1\x2c replication foci domain	BAH domain (PF01426), p.771 - p.895	0,51 (I)	0.55	4.99	0.14	VUS	0.89991	80.9191			1								1
O	OSR29	NOA	NANOS2	C>C/T	19	46417875	1/1		het	rs140269321	NM_001029861.2:c.77G>A	NP_001025032.1:p.Arg26Gln	missense			0.0010	0.0019		T (0.202)	B (0.016)	N (P = 1)	0	0.009	11.73	.		0,49 (I)	0.87	0.48	1.65	VUS	0.187706	2.07974		1					1
O	OSR29	NOA	SEPT14	C>C/G	7	55914251	3/10		het	rs146350220	NM_207366.2:c.134G>C	NP_997249.2:p.Arg45Thr	missense			0.0074	0.0047		D (0.001)	P (0.774)	N (P = 0.997)	0.616	0.895	19.41	P-loop containing nucleoside triphosphate hydrolase		1,22 (T)	0.94	0.32	0.98	VUS	0.187706	2.07974		1
O	OSR34	NOA	NLRP14	A>A/T	11	7063954	4/12		het	rs147189259	NM_176822.3:c.697A>T	NP_789792.1:p.Ile233Leu	missense			0.0003	0.0006	5	T (0.06)	B (0.01)	N (P = 0.991)	1	0.762	15.15	NACHT nucleoside triphosphatase|P-loop containing nucleoside triphosphate hydrolase	NACHT domain (PF05729), p.178 - p.345	0,89 (ST)	1.12	-0.95	1.52	VUS	0.324593	4.32531			1
O	OSR34	NOA	PIWIL1	G>G/A	12	130845725	15/21		het	rs774657568	NM_004764.4:c.1666G>A	NP_004755.2:p.Val556Ile	missense, splice region			0.000003984	0	29	D (0.003)	D (0.997)	D (P = 1)	1	0.966	29.3	Piwi domain|Ribonuclease H-like domain	Piwi domain (PF02171), p.555 - p.847	0,45 (I)	0.63	2.9	0.77	VUS	0.812141	38.9083			1								1
O	OSR36	NOA	IGSF10	TAA>TAA/T	3	151165557	4/6		het	rs780500419	NM_178822.4:c.2210_2211delTT	NP_849144.2:p.Phe737Ter	frameshift			0.0007355	0.0009447				D (P=1)							1.12	-1.63	1.24	VUS	0.812141	38.9083			1								1					1
O	OSR36	NOA	LRRC56	C>C/T	11	549946	7/14		het	rs61747447	NM_198075.3:c.371C>T	NP_932341.1:p.Ala124Val	missense			0.0094	0.0052	64	D (0.022)	P (0.698)	D (P = 0.746)	0.241	1	25.1	Leucine-rich repeat domain\x2c L domain-like		0,68 (SI)	1.14	-0.88	1.25	VUS	0.675187	18.7083			1								1
O	OSR36	NOA	LRRC56	C>C/T	11	551797	10/14		het		NM_198075.3:c.943C>T	NP_932341.1:p.Pro315Ser	missense					74	T (0.71)	B (0.013)	N (P = 1)	0	0.001	0.028	.		0,46 (I)	1.14	-0.88	1.25	VUS	0.324593	4.32531			1						1
O	OSR36	NOA	MAP3K1	G>G/A	5	56152480	2/20		het	rs1446304905	NM_005921.1:c.536G>A	NP_005912.1:p.Arg179His	missense			0.000008027	0	29	D (0)	D (0.991)	D (P= 0.999)	1	0.998	29.2			0,45 (I)	0.83	1.67	0.21	VUS	0.675187	18.7083			1								1
O	OSR37	NOA	FSIP2	A>A/G	2	186661399	16/23		het	rs115715789	NM_173651.2:c.9803A>G	NP_775922.2:p.Asn3268Ser	missense			0.0032	0.0044		T (0.194)		N (P = 1)	0	0	0.002			0,27 (I)	0.83	3.31	0.51	VUS	0.499875	8.9955			1						1
O	OSR37	NOA	FSIP2	C>C/A	2	186658089	16/23		het	rs74508015	NM_173651.2:c.6493C>A	NP_775922.2:p.Leu2165Met	missense			0.0031	0.0044		T (0.118)		N (P = 1)	0.02	0.066	6			0,74 (N)	0.83	3.31	0.51	VUS	0.324593	4.32531			1						1
O	OSR37	NOA	IGSF10	C>C/T	3	151163730	4/6		het	rs772439142	NM_178822.4:c.4039G>A	NP_849144.2:p.Glu1347Lys	missense			0.00002388	0.00005283	56	T (1.0)	B (0.0)	N (P = 1)	0	0.001	0.038			1,04 (T)	1.12	-1.63	1.24	VUS	0.187706	2.07974			1						1
O	OSR37	NOA	MYRF	A>A/G	11	61543799	10/27		het	rs150773605	NM_001127392.1:c.1394A>G	NP_001120864.1:p.Asn465Ser	missense			0.0004	0.0002	121	T (0.447)	B (0.0)	D (P = 0.882)	0	0.971	0.051	NDT80 DNA-binding domain|p53-like transcription factor\x2c DNA-binding	NDT80 / PhoG like DNA-binding family (PF05224), located at p.394 - p.539	0,63 (SI)	0.65	3.29	0.12	VUS	0.675187	18.7083			1						1
O	OSR37	NOA	SLC26A8	C>C/T	6	35987465	2/20		het	rs201560074	NM_052961.3:c.20G>A	NP_443193.1:p.Ser7Asn	missense			0.0001595	0.0002327	46	D (0.05)	D (0.965)	N (P = 1)	0	0.005	7.106			0,67 (SI)	0.82	1.44	0.83	VUS	0.324593	4.32531			1						1
O	OSR40	NOA	DCC	G>G/A	18	50832036	13/29		het	rs200099519	NM_005215.3:c.2000G>A	NP_005206.2:p.Arg667His	missense	Uncertain significance	Mirror_movements_1	0.001306	0.0003723	29	D (0.001)	D (0.967)	D (P = 1)	1	1	34	Fibronectin type III|Immunoglobulin-like fold	Fibronectin type III domain (PF00041), located at p.625 - p.708	0,68 (SI)	0.96	0.37	0.28	VUS	0.675187	18.7083		1									1
O	OSR40	NOA	PLXNA1	G>G/T	3	126752856	31/31		het	rs1249237522	NM_032242.3:c.5687G>T	NP_115618.3:p.Ser1896Ile	missense			0.000004509	0	142	D (0.0)	D (1.0)	D (P = 1)	1	0.984	29.8			0,57 (SI)	0.73	3.45	0.25	VUS	0.812141	38.9083			1								1
O	OSR40	NOA	UBR2	A>A/G	6	42657414		46/46	het	rs764052746	NM_015255.2:c.5126+6A>G		splice region ,intron variant			0.00001591	0.00001758		T (0.164)	D (0.997)	D (P = 1)	0.854	0.997	21.7	.			0.71	3.15	0.21	VUS	0.675187	18.7083			1								1
O	OSR45	NOA	SLC26A8	C>C/T	6	35922961	17/20		het	rs138344479	NM_052961.3:c.2200G>A	NP_443193.1:p.Val734Met	missense	.	.	0.0011	0.0003	21	D (0.001)	D (1.0)	D (P = 0.980)	1	0.505	27.2	STAS domain	STAS domain (PF01740), located at p.544 - p.791	0,34 (I)	0.82	1.44	0.83	VUS	0.675187	18.7083		1									1
O	OSR45	NOA	UBR2	A>A/G	6	42541610	2/47		het	rs148562323	NM_015255.2:c.217A>G	NP_056070.1:p.Met73Val	missense	.	.	0.00003183	0.00003098	21	D (0.004)	B (0.004)	D (P = 0.999)	1	0.996	19.62			0,48 (I)	0.71	3.15	0.21	VUS	0.675187	18.7083			1
O	OSR47	NOA	UTP14C	C>C/G	13	52605154	2/2		het	rs141049018	NM_021645.5:c.2214C>G	NP_067677.4:p.Tyr738Ter	stop_gained	VUS	male infertility	0.0017	0.0027				D (P = 1)	0	0.513	35				1.07	-0.47	0.63	VUS	0.499875	8.9955		1		1							1
O	OSR47	NOA	WNK3	G>A/A	X	54224831	24/24		hem	rs200621254	NM_020922.4:c.5329C>T	NP_065973.2:p.Pro1777Ser	missense			0.0001	0.0002	74	D (0.006)	P (0.867)	D (P = 0.975)	1	0.998	15.69			0,41 (I)	0.71	2.55	0.19	VUS	0.499875	8.9955			1
O	OSR50	NOA	DMRT1	G>G/C	9	916846	4/5		het	rs200069202	NM_021951.2:c.906G>C	NP_068770.2:p.Gln302His	missense			0.00003977	0.00007035	24	D (0.0)	D (0.998)	D (P = 1)	1	0.997	28.4			0,4 (I)	1.08	-0.44	0.48	VUS	0.675187	18.7083			1								1
O	OSR50	NOA	FAM47C	A>T/T	X	37026723	1/1		hem	rs782218896	NM_001013736.2:c.240A>T	NP_001013758.1:p.Lys80Asn	missense			0.0001	0.00008631	94	T (0.087)	D (0.962)	N (P = 1)	0.001	0.004	11.17		FAM47 family (PF14642), p.1 - p.256	1,2 (T)	1.07	-0.53		VUS	0.324593	4.32531			1
O	OSR50	NOA	NR5A1	C>C/T	9	127262779	4/7		het	rs761496130	NM_004959.4:c.460G>A	NP_004950.2:p.Ala154Thr	missense	Uncertain significance|Likely benign	46,XY disorder of sex development Oligosynaptic infertility|not provided	0.00002188	0.00001986	58	T (0.615)	B (0.029)	N (P = 1)	0.027	0.205	0.055			0,86 (N)	0.61	2.34	0.26	VUS	0.499875	8.9955			1	1					1
O	OSR54	NOA	SEPT14	C>C/G	7	55914251	3/10		het	rs146350220	NM_207366.2:c.134G>C	NP_997249.2:p.Arg45Thr	missense			0.0074	0.0047	71	D (0.001)	P (0.774)	N (P = 0.997)	0.616	0.895	19.41	P-loop containing nucleoside triphosphate hydrolase		1,22 (T)	0.94	0.32	0.98	VUS	0.187706	2.07974		1
O	OSR54	NOA	SOX3	TGCGGCCGCGGCAGCGGCGGCG>T/T	X	139586494	1/1		hem	rs776775669	NM_005634.2:c.711_731delCGCCGCCGCTGCCGCGGCCGC	NP_005625.2:p.Ala242_Ala248del	inframe_deletion			0.001584	0.001845				N (P = 0.999)							0.5	2.21	0.85	VUS	0.324593	4.32531		1							1			1
O	OSR55	OAT	GH1	C>C/T	17	61995170	4/5		het	rs5388	NM_000515.3:c.406G>A	NP_000506.2:p.Val136Ile	missense	VUS	growth hormone deficiency	0.0057	0.0089	29	T (0.215)	B (0.048)	D (P = 1)	0.632	0.009	10.44	Four-helical cytokine\x2c core|Four-helical cytokine-like\x2c core;Four-helical cytokine\x2c core|Four-helical cytokine-like\x2c core|Somatotropin hormone\x2c conserved site	Somatotropin hormone family (PF00103), p.9 - p.215	0,61 (SI)	1.24	-0.94	0.91	VUS	0.499875	8.9955		1
O	OSR55	OAT	MAP3K1	A>A/G	5	56155618	3/20		het	rs55694258	NM_005921.1:c.710A>G	NP_005912.1:p.Gln237Arg	missense	Benign	46,XY sex reversal 6	0.0015	0.0012	43	D (0.006)	B (0.0)	N (P = 1)	0.073	0.736	7.741			0,42 (I)	0.83	1.67	0.21	VUS	0.187706	2.07974		1							1
O	OSR55	OAT	WNK3	G>/A	X	54275132	17/24		hem	rs373458497	NM_020922.4:c.3649C>T	NP_065973.2:p.His1217Tyr	missense			0.00004663	0.00009057	83	D (0.001)	D (0.991)	N (P = 0.997)	1	1	24.3			0,41 (I)	0.71	2.55	0.19	VUS	0.499875	8.9955			1								1
O	OSR58	OAT	DNMT1	T>T/G	19	10270732	15/41		het	rs749001465	NM_001130823.1:c.1051A>C	NP_001124295.1:p.Lys351Gln	missense			0.00000405	0.000008891	53	T (0.104)	B (0.277)	N (P = 1)	0.825	0.048	9.782			0,89 (ST)	0.55	4.99	0.14	VUS	0.324593	4.32531			1						1
O	OSR58	OAT	IGSF10	CCT>CCT/C	3	151154721	6/6		het	rs767701470	NM_178822.4:c.7626_7627delAG	NP_849144.2:p.Ala2544SerfsTer22	frameshift			0.000003979	0.0000088				D (P=1)							1.12	-1.63	1.24	VUS	0.812141	38.9083			1								1					1
O	OSR58	OAT	MTOR	C>C/T	1	11316048		5/57	het		NM_004958.3:c.705+1G>A		splice_donor									1	1	35				0.49	7.02	0.18	VUS	0.812141	38.9083			1								1					1
O	OSR60	OAT	DNAH1	G>G/A	3	52433643	77/78		het	rs375846884	NM_015512.4:c.12524G>A	NP_056327.4:p.Arg4175His	missense	Likely benign	Ciliary dyskinesia, primary, 37 Spermatogenic failure 18	0.0001853	0.00006231	29	D (0.001)	D (1.0)	D (P = 1)	1	0.998	35	Dynein heavy chain domain	Dynein heavy chain and region D6 of dynein motor (PF03028), located at p.3563 - p.4261	0,63 (SI)	0.93	1.21	0.48	VUS	0.675187	18.7083			1								1
O	OSR60	OAT	DNAH1	C>C/T	3	52395672		29/77	het		NM_015512.4:c.4875-5C>T		splice_region,intron									0.001	0.002	5.245				0.93	1.21	0.48	VUS	0.187706	2.07974			1						1
O	OSR60	OAT	ESR1	T>T/C	6	152201805	5/10		het		NM_001122742.1:c.659T>C	NP_001116214.1:p.Met220Thr	missense					81	D (0.001)	P (0.501)	D (P = 1)	1	1	25.7	Zinc finger\x2c NHR/GATA-type|Zinc finger\x2c nuclear hormone receptor-type	Zinc finger, C4 type (two domains) (PF00105), located at p.184 - p.252	0,32 (I)	0.75	1.61	0.19	VUS	0.812141	38.9083			1								1
O	OSR60	OAT	KDM3A	T>T/G	2	86678291	4/26		het	rs755483346	NM_018433.5:c.408T>G	NP_060903.2:p.Asp136Glu	missense			0.00001201	0.00002648	45	T (0.261)	B (0.016)	N (P = 0.747)	1	1	16.15			0,52 (I)	0.82	1.65	0.22	VUS	0.499875	8.9955			1
O	OSR60	OAT	MAMLD1	C>T/T	X	149638450	3/5		hem	rs146555522	NM_001177465.1:c.530C>T	NP_001170936.1:p.Thr177Met	missense			0.0011	0.0017	81	D (0.003)	D (0.989)	N (P = 0.999)	1	0.879	23.7			0,27 (I)	0.91	0.6	0.45	VUS	0.675187	18.7083			1								1
O	OSR63	TE	CCDC141	C>C/T	2	179699124	24/24		het	rs145610810	NM_173648.3:c.4369G>A	NP_775919.3:p.Val1457Ile	missense			0.0044	0.0077	29	T (0.482)	D (0.973)	N (P = 0.976)	1	0.983	23.7	Immunoglobulin I-set|Immunoglobulin subtype|Immunoglobulin subtype 2|Immunoglobulin-like domain|Immunoglobulin-like fold		1,07 (T)	1	-0.04	1	VUS	0.499875	8.9955			1								1
O	OSR63	TE	CCDC141	A>A/G	2	179843207		3/23	het	rs905821886	NM_173648.3:c.417+4T>C		splice_region,intron			0.00001634	0.00001940					0.999	0.989	12.07				1	-0.04	1	VUS	0.324593	4.32531			1
O	OSR63	TE	NLRP14	CGTGA>CGTGA/C	11	7079078		7/11	het	rs201841419	NM_176822.3:c.2462+4_2462+7delAGTG		splice_donor,intron			0.001592	0.002379											1.12	-0.95	1.52	VUS	0.187706	2.07974		1
O	OSR63	TE	SOX8	G>G/A	16	1034794	3/3		het	rs753863261	NM_014587.3:c.749G>A	NP_055402.2:p.Arg250Gln	missense			0.0001353	0.00001830	43	T (0.292)	P (0.651)	D (P = 0.999)	0.997	0.892	22.7			1,05 (T)	0.85	0.89	0.51	VUS	0.499875	8.9955			1								1
O	OSR64	OAT	GH1	C>C/T	17	61995170	4/5		het	rs5388	NM_000515.3:c.406G>A	NP_000506.2:p.Val136Ile	missense	VUS	growth hormone deficiency	0.0057	0.0089	29	T (0.215)	B (0.048)	D (P = 1)	0.632	0.009	10.44	Four-helical cytokine\x2c core|Four-helical cytokine-like\x2c core;Four-helical cytokine\x2c core|Four-helical cytokine-like\x2c core|Somatotropin hormone\x2c conserved site	Somatotropin hormone family (PF00103), located at p.9 - p.215	0,61 (SI)	1.24	-0.94	0.91	VUS	0.499875	8.9955		1
O	OSR64	OAT	IGSF10	G>G/T	3	151164917	4/6		het	rs34197438	NM_178822.4:c.2852C>A	NP_849144.2:p.Thr951Lys	missense			0.0063	0.0097	78	D (0.022)	B (0.024)	N (P = 1)	0	0.003	15.37			0,43 (I)	1.12	-1.63	1.24	VUS	0.324593	4.32531		1
O	OSR64	OAT	SEPT14	T>T/C	7	55912345	4/10		het	rs185819537	NM_207366.2:c.242A>G	NP_997249.2:p.Lys81Arg	missense			0.0015	0.0024	26	T (0.13)	P (0.741)	N (P = 0.999)	0.861	0.159	10.1	P-loop containing nucleoside triphosphate hydrolase|Septin-type guanine nucleotide-binding (G) domain	Septin (PF00735), located at p.49 - p.317	0,4 (I)	0.94	0.32	0.98	VUS	0.499875	8.9955		1
O	OSR68	AT	SEPT14	C>C/G	7	55914251	3/10		het	rs146350220	NM_207366.2:c.134G>C	NP_997249.2:p.Arg45Thr	missense			0.0074	0.0047	71	D (0.001)	P (0.774)	N (P = 0.997)	0.616	0.895	19.41	P-loop containing nucleoside triphosphate hydrolase		1,22 (T)	0.94	0.32	0.98	VUS	0.187706	2.07974		1
O	OSR68	AT	SPAG17	C>C/T	1	118506441	48/49		het	rs112012491	NM_206996.2:c.6653G>A	NP_996879.1:p.Arg2218His	missense			0.0040	0.0026	29	T (0.131)	B (0.012)	N (P = 1)	0.001	0.44	13.11			1,95 (HT)	0.99	0.08	0.63	VUS	0.324593	4.32531			1
O	OSR68	AT	SPAG17	A>A/G	1	118642387	6/49		het	rs774289091	NM_206996.2:c.671T>C	NP_996879.1:p.Ile224Thr	missense			0.000007981	0.00001769	89	D (0.002)	D (1.0)	D (P = 0.625)	1	1	26.3			1,18 (T)	0.99	0.08	0.63	VUS	0.499875	8.9955			1								1
O	OSR72	OTE	DMRT1	C>C/G	9	968090	5/5		het		NM_021951.2:c.1073C>G	NP_068770.2:p.Ser358Trp	missense					177	D (0.001)	D (0.997)	N (P = 0.981)	0.943	0.769	28.9			0,32 (I)	1.08	-0.44	0.48	VUS	0.675187	18.7083			1								1
O	OSR72	OTE	HOOK1	C>C/T	1	60338498	22/22		het	rs144104242	NM_015888.4:c.2048C>T	NP_056972.1:p.Ser683Phe	missense			0.0016	0.0023	155	D (0.006)	P (0.953)	D (P = 1)	1	0.801	29.6		HOOK protein (PF05622), p.14 - p.719	0,55 (SI)	0.87	0.85	0.62	VUS	0.675187	18.7083		1									1
O	OSR72	OTE	IGSF10	G>G/C	3	151165241	4/6		het	rs142202060	NM_178822.4:c.2528C>G	NP_849144.2:p.Ser843Cys	missense			0.0013	0.0016	112	D (0.005)	D (0.994)	N (P = 1)	0.028	0.009	22.9			1,32 (T)	1.12	-1.63	1.24	VUS	0.324593	4.32531		1									1
O	OSR73	AT	DHX37	C>C/T	12	125434998	23/27		het	rs144143802	NM_032656.3:c.3082G>A	NP_116045.2:p.Glu1028Lys	missense			0.00005744	0.00004199	56	T (0.507)	P (0.911)	N (P = 1)	0.992	0.003	12.15			1,01 (ST)	0.81	1.83	0.29	VUS	0.324593	4.32531			1
O	OSR73	AT	IGSF10	C>C/G	3	151164521	4/6		het	rs1314126952	NM_178822.4:c.3248G>C	NP_849144.2:p.Ser1083Thr	missense			0.000003982	0	58	T (0.454)	B (0.024)	N (P = 1)	0.001	0.039	0.07			0,76 (N)	1.12	-1.63	1.24	VUS	0.187706	2.07974			1						1
O	OSR73	AT	NANOS1	GGGCGCTGGGGCC>GGGCGCTGGGGCC/G	10	120789594	1/1		het	rs762815077	NM_199461.2:c.295_306delGCGCTGGGGCCG	NP_955631.1:p.Ala99_Pro102del	inframe_deletion			0.002676	0.0002542				N (P = 0.966)							0.63	1.2	1.22	VUS	0.324593	4.32531		1							1			1
O	OSR74	OTE	HYDIN	C>C/T	16	70867931	79/86		het	rs201554059	NM_001270974.1:c.13538G>A	NP_001257903.1:p.Arg4513His	missense			0.0011	0.0017	29	D (0.01)	D (0.998)	D (P = 0.893)	1	0.999	34			0,49 (I)	0.95	0.81	0.51	VUS	0.675187	18.7083			1								1
O	OSR74	OTE	HYDIN	T>T/C	16	70843846	85/86		het	rs771526729	NM_001270974.1:c.14723A>G	NP_001257903.1:p.His4908Arg	missense			0.000008014	0	29	T (0.244)	P (0.618)	N (P = 0.835)	1	0.955	22.5			0,79 (N)	0.95	0.81	0.51	VUS	0.675187	18.7083			1								1
O	OSR74	OTE	UTP14C	T>T/A	13	52603266	2/2		het	rs144752647	NM_021645.5:c.326T>A	NP_067677.4:p.Val109Asp	missense			0.0010	0.0008	152	D (0.001)	D (0.981)	D (P = 1)	0.53	0.845	26.5		Utp14 protein (PF04615), located at p.30 - p.733	0,63 (SI)	1.07	-0.47	0.63	VUS	0.812141	38.9083			1								1
O	OSR75	OTE	CDC20	G>G/A	1	43826019	6/11		het	rs754070636	NM_001255.2:c.712G>A	NP_001246.2:p.Gly238Ser	missense			0.0001154	0	56	D (0.003)	D (0.98)	D (P = 1)	1	0.999	26.9	WD40-repeat-containing domain|WD40/YVTN repeat-like-containing domain	Anaphase-promoting complex subunit 4 WD40 domain (PF12894), located at p.223 - p.278	1,04 (T)	0.7	1.83	0.84	VUS	0.499875	8.9955			1								1
O	OSR75	OTE	DNAH11	A>A/G	7	21781653	49/82		het	rs72657364	NM_001277115.1:c.8023A>G	NP_001264044.1:p.Ile2675Val	missense	Uncertain significance(x2)|Benign	Primary_ciliary_dyskinesia	0.001918	0.001059	29	T (1.0)	B (0.0)	N (P = 1)	0.308	0.052	0.001	P-loop containing nucleoside triphosphate hydrolase	P-loop containing dynein motor region D3 (PF12775), located at p.2471 - p.2741	0,49 (I)	1.33	-5.61	0.67	VUS	0.499875	8.9955			1						1
O	OSR75	OTE	DNAH11	G>G/T	7	21640455	16/82		het	rs888122554	NM_001277115.1:c.3162G>T	NP_001264044.1:p.Leu1054Phe	missense			0.000008062	0.000008935	22	T (0.059)	P (0.954)	D (P = 0.982)	0.002	0.445	22.1			1,65 (HT)	1.33	-5.61	0.67	VUS	0.499875	8.9955			1								1
O	OSR75	OTE	IGSF10	C>C/A	3	151161631	5/6		het		NM_178822.4:c.5104G>T	NP_849144.2:p.Val1702Phe	missense					50	D (0.001)	D (1.0)	D (P = 1)	0.999	0.812	27.5	Immunoglobulin I-set|Immunoglobulin subtype 2|Immunoglobulin-like domain|Immunoglobulin-like fold	Immunoglobulin I-set domain (PF07679), located at p.1657 - p.1740	0,96 (ST)	1.12	-1.63	1.24	VUS	0.499875	8.9955			1								1
O	OSR75	OTE	MYRF	G>G/A	11	61548493	20/27		het	rs779817774	NM_001127392.1:c.2548G>A	NP_001120864.1:p.Gly850Ser	missense			0.000004034	0.000008809	56	T (0.324)	B (0.001)	N (P = 1)	0	0.997	10.47			0,38 (I)	0.65	3.29	0.12	VUS	0.499875	8.9955			1
O	OSR75	OTE	SLC26A8	G>G/A	6	35911819	20/20		het		NM_052961.3:c.2771C>T	NP_443193.1:p.Pro924Leu	missense					98	T (0.103)	P (0.845)	N (P = 1)	0.003	0	13.69			0,99 (ST)	0.82	1.44	0.83	VUS	0.324593	4.32531			1
O	OSR75	OTE	UTP14C	T>T/A	13	52603266	2/2		het	rs144752647	NM_021645.5:c.326T>A	NP_067677.4:p.Val109Asp	missense			0.0009726	0.0007669	152	D (0.001)	D (0.981)	D (P = 1)	0.530	0.845	26.5		Utp14 protein (PF04615), located at p.30 - p.733	0,63 (SI)	1.07	-0.47	0.63	VUS	0.812141	38.9083			1								1
O	OSR76	OTE	FSIP2	A>A/G	2	186661602	16/23		het	rs142306380	NM_173651.2:c.10006A>G	NP_775922.2:p.Arg3336Gly	missense			0.0021	0.0040	125	D (0.006)		N (P = 1)	0	0.007	20.4			0,31 (I)	0.83	3.31	0.51	VUS	0.812141	38.9083			1								1
O	OSR76	OTE	FSIP2	T>T/A	2	186656460	16/23		het	rs200352552	NM_173651.2:c.4864T>A	NP_775922.2:p.Ser1622Thr	missense			0.0004	0.0007	58	D (0.009)		N (P = 0.999)	1	0.979	21.7			0,5 (I)	0.83	3.31	0.51	VUS	0.812141	38.9083			1								1
O	OSR76	OTE	RELN	G>G/A	7	103162503	48/65		het	rs116634494	NM_005045.3:c.7634C>T	NP_005036.2:p.Ala2545Val	missense			0.0002	0.0003	64	T (0.26)	D (0.991)	D (P = 1)	1	0.992	25.2	Sialidases		0,63 (SI)	0.85	2.25	0.18	VUS	0.812141	38.9083			1								1
O	OSR76	OTE	TRIM71	A>A/G	3	32932000	4/4		het		NM_001039111.1:c.1304A>G	NP_001034200.1:p.Asp435Gly	missense					94	T (0.067)	P (0.759)	D (P = 1)	1	0.999	17.65			0,41 (I)	0.59	3.28	0.17	VUS	0.675187	18.7083			1
O	OSR80	AT	DNAH10	C>C/T	12	124333279	33/78		het	rs374094647	NM_207437.3:c.5598C>T	NM_207437.3:c.5598C>T(p.=)	splice_region,synonymous			0.0003	0.0005				D (P = 1)	0.492	0.082	3.001				0.91	1.55	0.69	VUS	0.187706	2.07974			1						1
O	OSR80	AT	DNAH10	C>C/T	12	124298029	19/78		het	rs138397621	NM_207437.3:c.3109C>T	NP_997320.2:p.Arg1037Cys	missense			0.0002	0.0004	180	D (0.032)	P (0.925)	N (P = 1)	0.013	0.012	23.5			1,02 (ST)	0.91	1.55	0.69	VUS	0.499875	8.9955			1								1
O	OSR80	AT	IGSF10	C>C/T	3	151163301	4/6		het	rs201186884	NM_178822.4:c.4468G>A	NP_849144.2:p.Val1490Met	missense			0.0002	0.0002	21	T (0.43)	B (0.005)	N (P = 1)	0	0.001	0.089			1,23 (T)	1.12	-1.63	1.24	VUS	0.187706	2.07974			1						1
O	OSR80	AT	NDNF	G>G/C	4	121958524	4/4		het	rs200466645	NM_024574.3:c.602C>G	NP_078850.3:p.Thr201Ser	missense			0.0011	0.0009	58	T (0.276)	D (0.997)	D (P = 1)	1	0.999	18.74	Fibronectin type III|Immunoglobulin-like fold		0,84 (N)	0.92	0.48	0.51	VUS	0.324593	4.32531			1
O	OSR80	AT	NLRP14	G>G/A	11	7064170	4/12		het	rs759516294	NM_176822.3:c.913G>A	NP_789792.1:p.Val305Met	missense			0.00001769	0.00001551	21	D (0.005)	P (0.954)	N (P = 0.512)	1	0.262	24.3	NACHT nucleoside triphosphatase|P-loop containing nucleoside triphosphate hydrolase	NACHT domain (PF05729), p.178 - p.345	0,44 (I)	1.12	-0.95	1.52	VUS	0.812141	38.9083			1								1
O	OSR81	TE	GH1	C>C/T	17	61995170	4/5		het	rs5388	NM_000515.3:c.406G>A	NP_000506.2:p.Val136Ile	missense	VUS	growth hormone deficiency	0.0057	0.0089	29	T (0.215)	B (0.048)	D (P = 1)	0.632	0.009	10.44	Four-helical cytokine\x2c core|Four-helical cytokine-like\x2c core;Four-helical cytokine\x2c core|Four-helical cytokine-like\x2c core|Somatotropin hormone\x2c conserved site	Somatotropin hormone family (PF00103), located at p.9 - p.215	0,61 (SI)	1.24	-0.94	0.91	VUS	0.499875	8.9955		1
O	OSR81	TE	IGSF10	C>C/G	3	151165292	4/6		het	rs140408507	NM_178822.4:c.2477G>C	NP_849144.2:p.Arg826Thr	missense			0.0001662	0.0001858	71	T (0.381)	B (0.001)	N (P = 1)	0	0.004	0.009			0,7 (SI)	1.12	-1.63	1.24	VUS	0.324593	4.32531			1						1
O	OSR81	TE	PLK4	C>C/T	4	128807475	5/16		het	rs35049837	NM_014264.4:c.950C>T	NP_055079.3:p.Pro317Leu	missense			0.0021	0.0036	98	D (0.003)	D (0.992)	D (P = 1)	1	1	28.8			0,32 (I)	0.9	0.8	0.57	VUS	0.499875	8.9955		1									1
O	OSR83	OAT	IGSF10	G>G/T	3	151164917	4/6		het	rs34197438	NM_178822.4:c.2852C>A	NP_849144.2:p.Thr951Lys	missense			0.006092	0.009306	78	D (0.022)	B (0.024)	N (P = 1)	0	0.003	15.37			0,43 (I)	1.12	-1.63	1.24	VUS	0.324593	4.32531		1
O	OSR83	OAT	NLRP14	T>T/C	11	7071000	6/12		het	rs1203706174	NM_176822.3:c.2222T>C	NP_789792.1:p.Ile741Thr	missense			0.000007959	0.000008803	89	D (0.005)	B (0.117)	N (P = 1)	0.018	0.956	22.6	Leucine-rich repeat domain\x2c L domain-like	Leucine Rich repeat (PF13516), p.727 - p.750	0,91 (ST)	1.12	-0.95	1.52	VUS	0.499875	8.9955			1								1
O	OSR83	OAT	UBR2	A>A/G	6	42643926	39/47		het	rs111273100	NM_015255.2:c.4384A>G	NP_056070.1:p.Thr1462Ala	missense			0.0004539	0.0003102	58	T (0.155)	B (0.057)	D (P = 0.998)	0.908	0.998	13.56			1,54 (HT)	0.71	3.15	0.21	VUS	0.324593	4.32531			1
O	OSR86	OAT	DNMT1	A>A/C	19	10247822	37/41		het	rs142647321	NM_001130823.1:c.4428T>G	NP_001124295.1:p.His1476Gln	missense			0.002463	0.00238	24	T (0.051)	B (0.037)	N (P = 0.993)	0.007	0.097	5.026	S-adenosyl-L-methionine-dependent methyltransferase	C-5 cytosine-specific DNA methylase (PF00145), located at p.1156 - p.1609	0,3 (I)	0.55	4.99	0.14	VUS	0.324593	4.32531		1							1
O	OSR86	OAT	DUSP6	G>G/A	12	89743140	3/3		het	rs146089505	NM_001946.2:c.1037C>T	NP_001937.2:p.Thr346Met	missense	risk factor	Hypogonadotropic_hypogonadism_19_with_or_without_anosmia	0.0002863	0.0002245	81	T (0.07)	D (0.999)	D (P = 1)	1	0.993	22.3	Dual specificity protein phosphatase domain|Protein-tyrosine phosphatase-like		0,24 (I)	0.77	1.22	0.26	VUS	0.675187	18.7083			1	1							1
O	OSR88	TE	NLRP14	G>G/A	11	7063792	4/12		het	rs149541731	NM_176822.3:c.535G>A	NP_789792.1:p.Val179Met	missense			0.0056	0.0035	21	D (0.0)	D (1.0)	D (P = 0.805)	1	0.297	24.2	NACHT nucleoside triphosphatase|P-loop containing nucleoside triphosphate hydrolase	NACHT domain (PF05729), p.178 - p.345	0,38 (I)	1.12	-0.95	1.52	VUS	0.675187	18.7083		1									1
O	OSR88	TE	UTP14C	A>A/G	13	52603448	2/2		het	rs73184339	NM_021645.5:c.508A>G	NP_067677.4:p.Ile170Val	missense			0.003579	0.006211	29	T (0.197)	B (0.243)	D (P = 1)	0.002	0.476	8.424		Utp14 protein (PF04615), located at p.30 - p.733	1,39 (HT)	1.07	-0.47	0.63	VUS	0.187706	2.07974		1
O	OSR89	OAT	IGSF10	CCT>CCT/C	3	151154721	6/6		het	rs767701470	NM_178822.4:c.7626_7627delAG	NP_849144.2:p.Ala2544SerfsTer22	frameshift			0.000003979	0.0000088				D (P=1)							1.12	-1.63	1.24	VUS	0.812141	38.9083			1								1					1
O	OSR89	OAT	NOS1	C>C/T	12	117691498	18/30		het	rs200664091	NM_001204218.1:c.2695G>A	NP_001191147.1:p.Asp899Asn	missense			0.00006011	0.00004416	23	T (0.381)	B (0.002)	D (P = 1)	0.993	0.964	22.8	Flavodoxin/nitric oxide synthase|Flavoprotein-like domain	Flavodoxin (PF00258), p.762 - p.969	0,4 (I)	0.65	3.68	0.19	VUS	0.812141	38.9083			1
O	OSR89	OAT	USP9Y	G>A/A	Y	14952243	36/46		hem		NM_004654.3:c.5791G>A	NP_004645.2:p.Val1931Ile	missense					29	T (0.104)	D (0.972)		1	0.968	22.7	Peptidase C19\x2c ubiquitin carboxyl-terminal hydrolase|Ubiquitin specific protease domain			1.06	-0.39	0.59	VUS	0.324593	4.32531			1
O	OSR89	OAT	WDR11	G>G/A	10	122668121	29/29		het	rs149486212	NM_018117.11:c.3571G>A	NP_060587.8:p.Gly1191Ser	missense			0.0001414	0.0001161	56	D (0.0)	D (1.0)	D (P = 1)	1	0.417	34			0,54 (SI)	0.8	1.8	0.53	VUS	0.499875	8.9955			1
O	OSR91	TE	CDC14A	G>A/A	1	100949904	11/15		hom	rs28364897	NM_033312.2:c.1034G>A	NP_201569.1:p.Arg345Gln	missense			0.002006	0.0008722	43	T (0.588)	B (0.056)	D (P = 0.800)	1	0.982	22.2	Protein-tyrosine phosphatase-like		0,37 (I)	0.92	0.49	0.77	VUS	0.812141	38.9083			1								1
O	OSR91	TE	DNMT1	G>G/A	19	10277266		11/40	het	rs117294281	NM_001130823.1:c.891+8C>T		splice_region,intron			0.004986	0.004635					0.012	0.007	12.94				0.55	4.99	0.14	VUS	0.187706	2.07974		1
O	OSR91	TE	IGSF10	C>C/T	3	151154509	6/6		het	rs112889898	NM_178822.4:c.7840G>A	NP_849144.2:p.Asp2614Asn	missense			0.006676	0.006878	23	D (0.008)	D (1.0)	D (P = 1)	1	0.982	28.5	Immunoglobulin I-set|Immunoglobulin-like domain|Immunoglobulin-like fold		0,67 (SI)	1.12	-1.63	1.24	VUS	0.675187	18.7083		1									1
O	OSR91	TE	IGSF10	T>T/C	3	151162992	4/6		het		NM_178822.4:c.4777A>G	NP_849144.2:p.Ser1593Gly	missense					56	D (0.013)	B (0.451)	N (P = 1)	0.006	0.001	9.417			0,58 (SI)	1.12	-1.63	1.24	VUS	0.324593	4.32531			1						1
O	OSR91	TE	UTP14C	C>C/T	13	52604579	2/2		het	rs138307740	NM_021645.5:c.1639C>T	NP_067677.4:p.Pro547Ser	missense			0.0007566	0.0004104	74	T (0.267)	B (0.016)	D (P = 0.776)	0.009	0.936	11.99		Utp14 protein (PF04615), located at p.30 - p.733	0,99 (ST)	1.07	-0.47	0.63	VUS	0.324593	4.32531			1
O	OSR92	AT	BCORL1	G>A/A	X	129148162	3/12		hem		NM_021946.4:c.1414G>A	NP_068765.3:p.Val472Ile	missense					29	D (0.004)	D (0.998)	D (P = 0.828)	1	0.994	22.9			0,21 (I)	0.79	2.06	0.15	VUS	0.675187	18.7083			1								1
O	OSR92	AT	DNAH8	G>G/T	6	38813412	36/93		het	rs61757219	NM_001206927.1:c.4908G>T	NP_001193856.1:p.Glu1636Asp	missense	Benign	Primary_ciliary_dyskinesia	0.006702	0.007335	45	T (0.438)	B (0.302)	N (P = 1)	0.001	0.999	13.72	Dynein heavy chain\x2c domain-2	Dynein heavy chain, N-terminal region 2 (PF08393), located at p.1268 - p.1673	1,21 (T)	0.93	1.21	0.68	VUS	0.499875	8.9955			1
O	OSR92	AT	DNAH8	T>T/C	6	38854646	57/93		het	rs142328376	NM_001206927.1:c.8339T>C	NP_001193856.1:p.Ile2780Thr	missense	Benign	Primary_ciliary_dyskinesia	0.004424	0.006787	89	D (0.0)	D (0.996)	D (P = 0.999)	1	0.886	26.4	AAA+ ATPase domain|P-loop containing nucleoside triphosphate hydrolase		0,35 (I)	0.93	1.21	0.68	VUS	0.675187	18.7083			1								1
O	OSR92	AT	KDM3A	G>G/A	2	86693974	10/26		het	rs148699286	NM_018433.5:c.1487G>A	NP_060903.2:p.Cys496Tyr	missense			0.0008076	0.0009538	194	T (1.0)	B (0.148)	N (P = 1)	0.999	0.999	1.884			0,64 (SI)	0.82	1.65	0.22	VUS	0.324593	4.32531			1						1
O	OSR92	AT	PIWIL1	T>T/C	12	130845727	15/21		het	rs746662319	NM_004764.4:c.1668T>C	NM_004764.4:c.1668T>C(p.=)	splice_region,synonymous			0.00004601	0.00006978					0.92	0.22	7.638				0.63	2.9	0.77	VUS	0.187706	2.07974			1						1
O	OSR94	TE	ERBB4	T>T/C	2	212587119	7/28		het	rs77309171	NM_005235.2:c.882A>G	NM_005235.2:c.882A>G(p.=)	splice_region,synonymous			0.004209	0.005834				D (P = 1)	1	0.999	14.41				0.79	2.01	0.27	VUS	0.324593	4.32531			1
O	OSR94	TE	TTC29	C>C/T	4	147795931	7/13		het		NM_031956.2:c.736G>A	NP_114162.2:p.Glu246Lys	missense					56	T (0.098)	B (0.028)	N (P = 0.999)	0.918	0.998	18.56	Tetratricopeptide repeat-containing domain|Tetratricopeptide-like helical domain;Tetratricopeptide-like helical domain	Tetratricopeptide repeat (PF13432), p.246 - p.303	1,12 (T)	1.07	-0.4	1	VUS	0.324593	4.32531			1
O	OSR94	TE	TTC29	A>T/T	4	147628706		11/12	het	rs766037364	NM_031956.2:c.1331-3T>A		splice_region,intron			0.00003103	0.00006314					0.221	0.288	12.46				1.07	-0.4	1	VUS	0.324593	4.32531			1
O	OSR96	OAT	ESR1	G>G/A	6	152415512		8/9	het	rs373090156	NM_001122742.1:c.1370-8G>A		splice_region,intron			0.00005311	0.00005433					0	0.02	7.827				0.75	1.61	0.19	VUS	0.187706	2.07974			1						1
O	OSR96	OAT	FSIP2	A>A/G	2	186661399	16/23		het	rs115715789	NM_173651.2:c.9803A>G	NP_775922.2:p.Asn3268Ser	missense			0.002949	0.004097	121	T (0.194)		N (P = 1)	0	0	0.002			0,27 (I)	0.83	3.31	0.51	VUS	0.499875	8.9955			1						1
O	OSR96	OAT	FSIP2	C>C/A	2	186658089	16/23		het	rs74508015	NM_173651.2:c.6493C>A	NP_775922.2:p.Leu2165Met	missense			0.002935	0.0041	15	T (0.118)		N (P = 1)	0.020	0.066	6			0,74 (N)	0.83	3.31	0.51	VUS	0.187706	2.07974		1							1
O	OSR98	OAT	AKAP4	T>A/A	X	49961628	4/6		hem	rs139319738	NM_003886.2:c.190A>T	NP_003877.2:p.Ser64Cys	missense			0.0004148	0.0006269	112	D (0.012)	B (0.001)	N (P = 1)	0.296	0.727	9.547			1,76 (HT)	0.87	0.78	0.25	VUS	0.187706	2.07974			1						1
O	OSR98	OAT	DNAH5	C>C/T	5	13777417	54/79		het	rs137949961	NM_001369.2:c.8999G>A	NP_001360.1:p.Arg3000Gln	missense	Uncertain significance(X2)|Likely benign	Primary_ciliary_dyskinesia	0.0002269	0.0003575	43	D (0.031)	P (0.659)	D (P = 1)	0.950	0.720	33	P-loop containing nucleoside triphosphate hydrolase	P-loop containing dynein motor region D4 (PF12780), located at p.2924 - p.3186	0,95 (ST)	1.04	-0.77	0.69	VUS	0.499875	8.9955			1								1
O	OSR98	OAT	DNAH5	G>G/A	5	13901366	14/79		het	rs182512638	NM_001369.2:c.2047C>T	NP_001360.1:p.Arg683Trp	missense	Likely benign|VUS	Primary_ciliary_dyskinesia	0.0003371	0	101	D (0.003)	P (0.924)	N (P = 0.988)	1	0.670	33	Dynein heavy chain\x2c domain-1	Dynein heavy chain, N-terminal region 1 (PF08385), located at p.252 - p.802	0,57 (SI)	1.04	-0.77	0.69	VUS	0.812141	38.9083			1								1
O	OSR98	OAT	FAM47C	C>T/T	X	37026638	1/1		hem	rs370862889	NM_001013736.2:c.155C>T	NP_001013758.1:p.Thr52Met	missense			0.000005451	0.00001221	81	D (0.043)	D (0.999)	N (P = 1)	0	0	14.7		FAM47 family (PF14642), p.1 - p.256	0,52 (I)	1.07	-0.53		VUS	0.675187	18.7083			1
O	OSR99	OAT	IGSF10	T>T/C	3	151161621	5/6		het	rs142050988	NM_178822.4:c.5114A>G	NP_849144.2:p.Asn1705Ser	missense			0.00005670	0	46	D (0.033)	D (1.0)	D (P = 1)	1	0.977	24.3	Immunoglobulin I-set|Immunoglobulin subtype 2|Immunoglobulin-like domain|Immunoglobulin-like fold	Immunoglobulin I-set domain (PF07679), located at p.1657 - p.1740	0,73 (N)	1.12	-1.63	1.24	VUS	0.499875	8.9955			1								1
O	OSR99	OAT	TEX11	C>T/T	X	70072985	8/31		hem	rs773083176	NM_001003811.1:c.469G>A	NP_001003811.1:p.Val157Ile	missense			0.00009919	0.00007424	29	T (0.531)	B (0.0)	N (P = 1)	0	0.754	3.277			0,33 (I)	0.7	1.81	0.08	VUS	0.324593	4.32531			1						1
M	OSR4	NOA	PLK4	C>C/T	4	128807475	5/16		het	rs35049837	NM_014264.4:c.950C>T	NP_055079.3:p.Pro317Leu	missense			0.0021	0.0036	98	D (0.003)	D (0.992)	D (P = 1)	1	1	28.8			0,32 (I)	0.9	0.8	0.57	VUS	0.499875	8.9955		1									1
M	OSR6	NOA	IGSF10	A>A/T	3	151166170	4/6		het	rs1407855464	NM_178822.4:c.1599T>A	NP_849144.2:p.Ser533Arg	missense			0.000003978	0		D (0.022)	P (0.473)	N (P = 0.992)	0.001	0.967	23.4	Immunoglobulin I-set|Immunoglobulin subtype|Immunoglobulin-like domain|Immunoglobulin-like fold	Immunoglobulin I-set domain (PF07679), p.486 - p.556	1,49 (HT)	1.12	-1.63	1.24	VUS	0.324593	4.32531		1									1
M	OSR10	NOA	PKD1	C>C/T	16	2169186	3/46		het	rs774219994	NM_001009944.2:c.288G>A	NM_001009944.2:c.288G>A(p.=)	splice site, synonymous			0.0001	0.0003				D (P=1)	1	1	16.96		Leucine rich repeat (PF13855), p.70 - p.126		1.23	-4.32	0.18	VUS	0.187706	2.07974			1
M	OSR12	NOA	SLC26A8	G>G/A	6	35911819	20/20		het		NM_052961.3:c.2771C>T	NP_443193.1:p.Pro924Leu	missense					98	T (0.103)	P (0.845)	N (P = 1)	0.003	0	13.69			0,99 (ST)	0.82	1.44	0.83	VUS	0.324593	4.32531			1
M	OSR13	NOA	IGSF10	C>C/T	3	151154509	6/6		het	rs112889898	NM_178822.4:c.7840G>A	NP_849144.2:p.Asp2614Asn	missense			0.006676	0.006878	23	D (0.008)	D (1.0)	D (P = 1)	1	0.982	28.5	Immunoglobulin I-set|Immunoglobulin-like domain|Immunoglobulin-like fold		0,67 (SI)	1.12	-1.63	1.24	VUS	0.675187	18.7083		1									1
M	OSR17	NOA	SOX8	G>G/A	16	1034928	3/3		het	rs764478966	NM_014587.3:c.883G>A	NP_055402.2:p.Ala295Thr	missense			0.00008652	0.00003911	58	T (0.234)	B (0.022)	N (P = 1)	0.004	0.004	0.382			0,47 (I)	0.85	0.89	0.51	VUS	0.324593	4.32531			1						1
M	OSR20	OAT	CDC20	A>A/G	1	43826017	6/11		het	rs764216014	NM_001255.2:c.710A>G	NP_001246.2:p.Glu237Gly	missense			0.000007073	0.00001549	98	D (0.047)	B (0.224)	D (P = 1)	1	0.999	20.4	WD40-repeat-containing domain|WD40/YVTN repeat-like-containing domain	Anaphase-promoting complex subunit 4 WD40 domain (PF12894), located at p.223 - p.278	0,98 (ST)	0.7	1.83	0.84	VUS	0.499875	8.9955			1								1
M	OSR20	OAT	CDC20	G>G/A	1	43826794	9/11		het	rs1801456	NM_001255.2:c.1081G>A	NP_001246.2:p.Val361Ile	missense			0.0074	0.0077	29	T (0.105)	B (0.238)	D (P = 1)	1	0.984	19.07	WD40-repeat-containing domain|WD40/YVTN repeat-like-containing domain	WD domain, G-beta repeat (PF00400), p.346 - p.386	0,31 (I)	0.7	1.83	0.84	VUS	0.499875	8.9955		1
M	OSR26	NOA	FSIP2	A>A/G	2	186661399	16/23		het	rs115715789	NM_173651.2:c.9803A>G	NP_775922.2:p.Asn3268Ser	missense			0.0032	0.0044	46	T (0.194)		N (P = 1)	0	0	0.002			0,27 (I)	0.83	3.31	0.51	VUS	0.187706	2.07974			1						1
M	OSR26	NOA	FSIP2	G>G/A	2	186656248	16/23		het		NM_173651.2:c.4652G>A	NP_775922.2:p.Ser1551Asn	missense					46	T (1.0)		N (P = 1)	0	0.008	0.001			0,47 (I)	0.83	3.31	0.51	VUS	0.187706	2.07974			1						1
M	OSR30	NOA	E2F1	C>C/T	20	32268180	2/7		het	rs145741678	NM_005225.2:c.304G>A	NP_005216.1:p.Ala102Thr	missense			0.0045	0.0063	58	T (0.522)	P (0.93)	D (P = 0.994)	0.986	0.983	24.1			1,08 (T)	0.6	2.07	0.23	VUS	0.499875	8.9955		1		1							1
M	OSR32	NOA	VAMP7	A>-/T	X	155127809	4/7		hem		NM_001185183.1:c.238A>T	NP_001172112.1:p.Asn80Tyr	missense					143	D (0.011)	D (0.97)	N (P = 1)	1	1	26.1	Longin domain|Longin-like domain	Regulated-SNARE-like domain (PF13774), located at p.30 - p.107	1,33 (T)	0.84	0.66	0.86	VUS	0.499875	8.9955			1				1				1
M	OSR35	NOA	WDR11	G>G/A	10	122665520	27/29		het	rs766359422	NM_018117.11:c.3424G>A	NP_060587.8:p.Glu1142Lys	missense			0.00003977	0.00007916	56	D (0.019)	D (0.97)	D (P = 1)	1	0.981	24.4			0,83 (N)	0.8	1.8	0.53	VUS	0.499875	8.9955			1								1
M	OSR38	NOA	IGSF10	G>G/T	3	151164917	4/6		het	rs34197438	NM_178822.4:c.2852C>A	NP_849144.2:p.Thr951Lys	missense			0.0063	0.0097	78	D (0.022)	B (0.024)	N (P = 1)	0	0.003	15.37			0,43 (I)	1.12	-1.63	1.24	VUS	0.324593	4.32531		1
M	OSR41	NOA	IGSF10	C>C/T	3	151154509	6/6		het	rs112889898	NM_178822.4:c.7840G>A	NP_849144.2:p.Asp2614Asn	missense			0.006676	0.006878	23	D (0.008)	D (1.0)	D (P = 1)	1	0.982	28.5	Immunoglobulin I-set|Immunoglobulin-like domain|Immunoglobulin-like fold		0,67 (SI)	1.12	-1.63	1.24	VUS	0.675187	18.7083		1									1
M	OSR43	NOA	IGSF10	T>T/C	3	151164057	4/6		het	rs144316007	NM_178822.4:c.3712A>G	NP_849144.2:p.Thr1238Ala	missense			0.0063	0.0087	58	T (0.277)	B (0.435)	N (P = 1)	0.983	0.371	0.324			0,64 (SI)	1.12	-1.63	1.24	VUS	0.187706	2.07974		1							1
M	OSR46	NOA	FAM47C	G>T/T	X	37027856	1/1		hem	rs200849623	NM_001013736.2:c.1373G>T	NP_001013758.1:p.Arg458Leu	missense			0.0001	0.0003	102	T (0.215)	D (0.965)	N (P = 1)	0	0.009	2.194		FAM47 family (PF14642), p.428 - p.485	1,41 (HT)	1.07	-0.53		VUS	0.324593	4.32531			1						1
M	OSR49	NOA	FAM47C	C>T/T	X	37028593	1/1		hem	rs200610681	NM_001013736.2:c.2110C>T	NP_001013758.1:p.Pro704Ser	missense			0.0002	0.0003	74	T (0.591)	D (0.957)	N (P = 1)	0	0.022	17.24	.			1.07	-0.53		VUS	0.187706	2.07974		1
M	OSR51	NOA	IGSF10	G>G/A	3	151155987	6/6		het		NM_178822.4:c.6362C>T	NP_849144.2:p.Ala2121Val	missense					64	D (0.002)	D (1.0)	D (P = 1)	1	0.997	27.4	Immunoglobulin I-set|Immunoglobulin subtype 2|Immunoglobulin-like domain|Immunoglobulin-like fold	Immunoglobulin I-set domain (PF07679), located at p.2048 - p.2136	0,57 (SI)	1.12	-1.63	1.24	VUS	0.812141	38.9083			1								1
M	OSR57	AT	KDM3A	G>G/A	2	86691176	9/26		het	rs750810664	NM_018433.5:c.844G>A	NP_060903.2:p.Ala282Thr	missense,splice_region			0.00001320	0.00002857	58	D (0.032)	B (0.161)	D (P = 0.912)	1	1	20.7			1,46 (HT)	0.82	1.65	0.22	VUS	0.499875	8.9955			1								1
M	OSR61	OAT	IGSF10	T>T/G	3	151155076	6/6		het	rs144086705	NM_178822.4:c.7273A>C	NP_849144.2:p.Ile2425Leu	missense			0.00007430	0.00009303	5	T (0.292)	B (0.017)	N (P = 1)	0	0.016	0.037	Immunoglobulin I-set|Immunoglobulin-like domain|Immunoglobulin-like fold		0,73 (N)	1.12	-1.63	1.24	VUS	0.187706	2.07974			1						1
M	OSR65	OAT	UTP14C	C>C/G	13	52605154	2/2		het	rs141049018	NM_021645.5:c.2214C>G	NP_067677.4:p.Tyr738Ter	stop_gained	VUS	male infertility	0.0017	0.0027				D (P = 1)	0	0.513	35				1.07	-0.47	0.63	VUS	0.499875	8.9955		1		1							1
M	OSR70	OAT	PKD1	G>G/C	16	2156310		18/45	het	rs759940394	NM_001009944.2:c.7490-5C>G		splice_region,intron			0.00005088	0.0001051					0	0	0.998				1.23	-4.32	0.18	VUS	0.187706	2.07974			1						1
M	OSR71	OAT	FAM47C	C>A/A	X	37028854	1/1		hem	rs782465872	NM_001013736.2:c.2371C>A	NP_001013758.1:p.Pro791Thr	missense			0.00001091	0.00002445	38	D (0.004)	D (1.0)	N (P = 1)	0	0.017	23.1		FAM47 family (PF14642), located at p.750 - p.823	1,34 (T)	1.07	-0.53		VUS	0.499875	8.9955			1								1
M	OSR87	OAT	PKD1	CCCT>CCCT/C	16	2156512	18/46		het	rs1391744174	NM_001009944.2:c.7373_7375delAGG	NP_001009944.2:p.Glu2458del	inframe_deletion			0.00001797	0.00001958				D (P = 0.999)							1.23	-4.32	0.18	VUS	0.499875	8.9955			1								1
M	OSR90	OAT	SLC26A8	C>C/T	6	35943166	10/20		het	rs765425794	NM_052961.3:c.1273G>A	NP_443193.1:p.Gly425Arg	missense			0.00005275	0.000008914	125	D (0.023)	P (0.561)	D (P = 0.995)	1	0.998	31	SLC26A/SulP transporter domain	Sulfate permease family (PF00916), p.92 - p.493	1,06 (T)	0.82	1.44	0.83	VUS	0.675187	18.7083			1								1
M	OSR95	OAT	GH1	GA>GA/G	17	61995872		1/4	het		NM_000515.3:c.11-7delT		splice_region,intron															1.24	-0.94	0.91	VUS	0.324593	4.32531			1
M	OSR97	OAT	DHX37	T>T/C	12	125455868	8/27		het	rs757425201	NM_032656.3:c.1171A>G	NP_116045.2:p.Ile391Val	missense			0.00001996	0.00003537	29	T (0.071)	B (0.139)	D (P = 1)	1	0.991	17.58	DEAD/DEAH box helicase domain|Helicase superfamily 1/2\x2c ATP-binding domain|P-loop containing nucleoside triphosphate hydrolase	DEAD/DEAH box helicase (PF00270), located at p.261 - p.415	1,2 (T)	0.81	1.83	0.29	VUS	0.324593	4.32531			1
M	OSR84	OAT	DNAH11	C>C/A	7	21646262		19/81	het		NM_001277115.1	NM_001277115.1:c.3766-3C>A	splice_region,intron									0.994	0.278	15.7				1.33	-5.61	0.67	VUS	0.324593	4.32531			1
M	OSR84	OAT	DNAH11	C>C/T	7	21932167	77/82		het	rs142585703	NM_001277115.1:c.12632C>T	NP_001264044.1:p.Pro4211Leu	missense	VUS(X3)|Likely benign	Primary_ciliary_dyskinesia	0.001350	0.001316	98	D (0.032)	P (0.461)	D (P = 1)	0.996	0.994	25	Dynein heavy chain domain	Dynein heavy chain and region D6 of dynein motor (PF03028), located at p.3821 - p.4514	0,85 (N)	1.33	-5.61	0.67	VUS	0.499875	8.9955			1								1
[truncated: 22 more columns]
